# Supplementary material for: Plasma metabolomics supports non-fasted sampling for metabolic profiling across a spectrum of glucose tolerance in the Nile rat model for type 2 diabetes
Source: Lab Anim (NY). 2023 Oct 19;52(11):269–77. doi: 10.1038/s41684-023-01268-0 (PMC10611569; doi:10.1038/s41684-023-01268-0)
Supplement: Supplementary file 3 — Supplementary Data Tables 1–9. [file 41684_2023_1268_MOESM3_ESM.xlsx]

## Sheet: Table information
Table Number	Table Information
1	LCMS file metadata
	Metadata for each LCMS file for all plasma samples collected in both young and mature cohorts
2	Nile rat metadata
	Contains information about each Nile rat in study
		OGTT glucAUC values and OGTT values at each time point
		Random Blood Glucose and Fasted Blood Glucose at all available time points
		Weight data
		Nile rat label column maps the Nile rat number into the A,B,C… label used in figures
3	young abundances
4	mature abundances
	Raw abundances of all metabolites in the young males cohort
		Metabolites have index 'm_0', 'm_1', … 'l_1', 'l_2, …
		Where m = polar metabolite and l = lipid. This index is shared across other tables and can be matched by dataframe joins.
5	young RSDs
6	mature RSDs
	Metabolite %RSD within each Nile rat, within each sampling type (non-fasted or fasted)
7	young metabolite metadata
8	mature metabolite metadata
	Contains all metadata about the metabolite, including:
		Annotation
		Statistical analysis results
		Metabolite class, superclass
9	modeling results
	Contains modeling results for metabolites used in figure 4 and 5
		Compares findings from Nile rats to Humans using a diabetes risk score, measured by Summary Relative Risk (SRR)

## Sheet: 1 LCMS file metadata
	original	validation	animal	sex	cohort	sampling	week	num_wk_before_ogtt	OGTT glucAUC
1091_8_FBG	TRUE	FALSE	1091	M	young	fasted	8	4	317.667
1091_10_FBG	TRUE	FALSE	1091	M	young	fasted	10	2	317.667
1093_8_FBG	TRUE	FALSE	1093	M	young	fasted	8	4	417.625
1093_9_FBG	TRUE	FALSE	1093	M	young	fasted	9	3	417.625
1093_10_FBG	TRUE	FALSE	1093	M	young	fasted	10	2	417.625
1060_8_FBG	TRUE	FALSE	1060	M	young	fasted	8	4	812.375
1060_9_FBG	TRUE	FALSE	1060	M	young	fasted	9	3	812.375
1060_10_FBG	TRUE	FALSE	1060	M	young	fasted	10	2	812.375
1062_8_FBG	TRUE	FALSE	1062	M	young	fasted	8	4	728.625
1062_9_FBG	TRUE	FALSE	1062	M	young	fasted	9	3	728.625
1062_10_FBG	TRUE	FALSE	1062	M	young	fasted	10	2	728.625
1074_8_FBG	TRUE	FALSE	1074	M	young	fasted	8	4	587.5
1074_9_FBG	TRUE	FALSE	1074	M	young	fasted	9	3	587.5
1074_10_FBG	TRUE	FALSE	1074	M	young	fasted	10	2	587.5
1092_8_FBG	TRUE	FALSE	1092	M	young	fasted	8	4	567.042
1092_9_FBG	TRUE	FALSE	1092	M	young	fasted	9	3	567.042
1092_10_FBG	TRUE	FALSE	1092	M	young	fasted	10	2	567.042
1102_8_FBG	TRUE	FALSE	1102	M	young	fasted	8	4	776.083
1102_9_FBG	TRUE	FALSE	1102	M	young	fasted	9	3	776.083
1102_10_FBG	TRUE	FALSE	1102	M	young	fasted	10	2	776.083
1076_8_FBG	TRUE	FALSE	1076	M	young	fasted	8	4	1004.08
1076_9_FBG	TRUE	FALSE	1076	M	young	fasted	9	3	1004.08
1076_10_FBG	TRUE	FALSE	1076	M	young	fasted	10	2	1004.08
1082_8_FBG	TRUE	FALSE	1082	M	young	fasted	8	4	941.042
1082_9_FBG	TRUE	FALSE	1082	M	young	fasted	9	3	941.042
1082_10_FBG	TRUE	FALSE	1082	M	young	fasted	10	2	941.042
1101_8_FBG	TRUE	FALSE	1101	M	young	fasted	8	4	916.792
1101_9_FBG	TRUE	FALSE	1101	M	young	fasted	9	3	916.792
1101_10_FBG	TRUE	FALSE	1101	M	young	fasted	10	2	916.792
1091_8_RBG	TRUE	FALSE	1091	M	young	non-fasted	8	4	317.667
1091_9_RBG	TRUE	FALSE	1091	M	young	non-fasted	9	3	317.667
1091_10_RBG	TRUE	FALSE	1091	M	young	non-fasted	10	2	317.667
1093_8_RBG	TRUE	FALSE	1093	M	young	non-fasted	8	4	417.625
1093_9_RBG	TRUE	FALSE	1093	M	young	non-fasted	9	3	417.625
1093_10_RBG	TRUE	FALSE	1093	M	young	non-fasted	10	2	417.625
1060_8_RBG	TRUE	FALSE	1060	M	young	non-fasted	8	4	812.375
1060_9_RBG	TRUE	FALSE	1060	M	young	non-fasted	9	3	812.375
1060_10_RBG	TRUE	FALSE	1060	M	young	non-fasted	10	2	812.375
1062_8_RBG	TRUE	FALSE	1062	M	young	non-fasted	8	4	728.625
1062_9_RBG	TRUE	FALSE	1062	M	young	non-fasted	9	3	728.625
1062_10_RBG	TRUE	FALSE	1062	M	young	non-fasted	10	2	728.625
1074_8_RBG	TRUE	FALSE	1074	M	young	non-fasted	8	4	587.5
1074_9_RBG	TRUE	FALSE	1074	M	young	non-fasted	9	3	587.5
1074_10_RBG	TRUE	FALSE	1074	M	young	non-fasted	10	2	587.5
1092_8_RBG	TRUE	FALSE	1092	M	young	non-fasted	8	4	567.042
1092_9_RBG	TRUE	FALSE	1092	M	young	non-fasted	9	3	567.042
1092_10_RBG	TRUE	FALSE	1092	M	young	non-fasted	10	2	567.042
1102_8_RBG	TRUE	FALSE	1102	M	young	non-fasted	8	4	776.083
1102_9_RBG	TRUE	FALSE	1102	M	young	non-fasted	9	3	776.083
1102_10_RBG	TRUE	FALSE	1102	M	young	non-fasted	10	2	776.083
1076_8_RBG	TRUE	FALSE	1076	M	young	non-fasted	8	4	1004.08
1076_9_RBG	TRUE	FALSE	1076	M	young	non-fasted	9	3	1004.08
1076_10_RBG	TRUE	FALSE	1076	M	young	non-fasted	10	2	1004.08
1082_8_RBG	TRUE	FALSE	1082	M	young	non-fasted	8	4	941.042
1082_9_RBG	TRUE	FALSE	1082	M	young	non-fasted	9	3	941.042
1082_10_RBG	TRUE	FALSE	1082	M	young	non-fasted	10	2	941.042
1101_8_RBG	TRUE	FALSE	1101	M	young	non-fasted	8	4	916.792
1101_9_RBG	TRUE	FALSE	1101	M	young	non-fasted	9	3	916.792
1101_10_RBG	TRUE	FALSE	1101	M	young	non-fasted	10	2	916.792
1727_27_RBG	FALSE	TRUE	1727	M	mature	non-fasted	27	4	636.708
1727_28_RBG	FALSE	TRUE	1727	M	mature	non-fasted	28	3	636.708
1727_29_RBG	FALSE	TRUE	1727	M	mature	non-fasted	29	2	636.708
1728_27_RBG	FALSE	TRUE	1728	M	mature	non-fasted	27	4	729.458
1728_28_RBG	FALSE	TRUE	1728	M	mature	non-fasted	28	3	729.458
1728_30_RBG	FALSE	TRUE	1728	M	mature	non-fasted	30	2	729.458
1731_30_RBG	FALSE	TRUE	1731	F	mature	non-fasted	30	4	686.975
1731_31_RBG	FALSE	TRUE	1731	F	mature	non-fasted	31	3	686.975
1731_32_RBG	FALSE	TRUE	1731	F	mature	non-fasted	32	2	686.975
1732_27_RBG	FALSE	TRUE	1732	M	mature	non-fasted	27	4	631
1732_28_RBG	FALSE	TRUE	1732	M	mature	non-fasted	28	3	631
1732_29_RBG	FALSE	TRUE	1732	M	mature	non-fasted	29	2	631
1735_29_RBG	FALSE	TRUE	1735	M	mature	non-fasted	29	4	601.5
1735_30_RBG	FALSE	TRUE	1735	M	mature	non-fasted	30	3	601.5
1735_31_RBG	FALSE	TRUE	1735	M	mature	non-fasted	31	2	601.5
1741_26_RBG	FALSE	TRUE	1741	M	mature	non-fasted	26	4	734.083
1741_27_RBG	FALSE	TRUE	1741	M	mature	non-fasted	27	3	734.083
1741_28_RBG	FALSE	TRUE	1741	M	mature	non-fasted	28	2	734.083
1742_32_RBG	FALSE	TRUE	1742	F	mature	non-fasted	32	4	429.042
1742_33_RBG	FALSE	TRUE	1742	F	mature	non-fasted	33	3	429.042
1742_34_RBG	FALSE	TRUE	1742	F	mature	non-fasted	34	2	429.042
1743_31_RBG	FALSE	TRUE	1743	F	mature	non-fasted	31	4	595.958
1743_32_RBG	FALSE	TRUE	1743	F	mature	non-fasted	32	3	595.958
1743_33_RBG	FALSE	TRUE	1743	F	mature	non-fasted	33	2	595.958
1746_30_RBG	FALSE	TRUE	1746	F	mature	non-fasted	30	4	496.417
1746_31_RBG	FALSE	TRUE	1746	F	mature	non-fasted	31	3	496.417
1746_32_RBG	FALSE	TRUE	1746	F	mature	non-fasted	32	2	496.417
1748_29_RBG	FALSE	TRUE	1748	F	mature	non-fasted	29	4	627.5
1748_30_RBG	FALSE	TRUE	1748	F	mature	non-fasted	30	3	627.5
1748_31_RBG	FALSE	TRUE	1748	F	mature	non-fasted	31	2	627.5
1754_30_RBG	FALSE	TRUE	1754	F	mature	non-fasted	30	4	524.333
1754_31_RBG	FALSE	TRUE	1754	F	mature	non-fasted	31	3	524.333
1754_32_RBG	FALSE	TRUE	1754	F	mature	non-fasted	32	2	524.333

## Sheet: 2 Nile rat metadata
animal	Nile rat label	sex	cohort	original	validation	OGTT_age	OGTT(0min)	OGTT(10min)	OGTT(20min)	OGTT(30min)	OGTT(60min)	OGTT(120min)	OGTT glucAUC	Insulin(0min)	Insulin(10min)	Insulin(20min)	Insulin(30min)	Insulin(60min)	Insulin(120min)	OGTT insulin AUC	RBGweek4	RBGweek8	RBGweek9	RBGweek10	RBGweek11	RBGweek12	RBGweek20	RBGweek21	RBGweek22	RBGweek23	RBGweek24	RBGweek25	RBGweek26	RBGweek27	RBGweek28	RBGweek29	RBGweek30	RBGweek31	RBGweek32	RBGweek33	RBGweek34	lastRBG	FBGweek8	FBGweek9	FBGweek10	FBGweek11	FBGweek12	InsulinFBGweek8	InsulinFBGweek9
1060	G	M	young	TRUE	FALSE	12	58.5	178	314.5	551	589	200	812.375	2.358	2.154	2.537	2.207	3.396	5.576	7.049	71	225	83	206	221	193																193	41	48	52.5	50	58.5	2.874	1.668
1062	E	M	young	TRUE	FALSE	12	56.5	219	334	462	511	189	728.625	3.344	2.591	3.498	2.878	3.076	5.281	7.20033	78	256.5	250.5	139.5	248.5	90.3333																90.333	52.3333	48	40	38.5	56.5	4.154	2.879
1074	D	M	young	TRUE	FALSE	12	38.5	160	308	368	445.5	99	587.5	1.81	2.81	4.831	3.99	7	4.88	10.4443	70	232.5	203.5	205.5	225.5	139.5																139.5	171.333	51.5	55	46	38.5	7.387	2.765
1076	J	M	young	TRUE	FALSE	12	138	352.5	513.5	585	600	406.5	1004.08	2.827	2.017	1.297	1.543	2.076	2.215	3.96675	96	387.667	281	349	391.5	435.5																435.5	174.333	78.5	71	50.5	138	5.183	2.09
1082	I	M	young	TRUE	FALSE	12	62	258	600	600	571.5	328.5	941.042	1.279	1.443	2.022	1.398	1.347	2.301	3.31083	90	272	339.5	330.5	413	537.5																537.5	59	53.3333	50	73.5	62	2.324
1091	A	M	young	TRUE	FALSE	12	72	172.5	201.5	208	195	67.5	317.667	1.29	5.008	6.969	5.861	8.509	0.905	10.8916	84	108.5	86	71.5	78	68																68	53.3333	63	48.5	63	72	0.9529	1.758
1092	C	M	young	TRUE	FALSE	12	59.5	206	303.5	392	401	91.5	567.042	3.29	5.481	6.564	6.934	17.88	7.879	21.9425	75	76	70.5	59	58	44																44	46	63.5	51.5	60	59.5	0.4745	1.18
1093	B	M	young	TRUE	FALSE	12	50	139.5	221	268.5	300.5	77	417.625	1.107	4.831	2.626	2.31	5.872	2.098	7.55808	72	82	83	69.5	65.5	65																65	47	64	56.5	56.5	50	0.8927	0.9694
1101	H	M	young	TRUE	FALSE	12	64.5	216.5	519.5	582	587	309	916.792	0.9818	0.8751	1.496	0.7983	1.15	1.919	2.5651	73	459.5	342.667	352	505.5																	505.5	40.75	43	44.5	66.5	64.5	2.288	1.584
1102	F	M	young	TRUE	FALSE	12	48.5	216.5	477.5	343.5	538.5	276	776.083	2.777	3.512	3.952	3.005	2.919	3.235	6.28383	77	299.5	227.5	308	338.5																	338.5	39.3333	41	43.3333	47	48.5	2.436	2.633
1727	M3	M	mature	FALSE	TRUE	31	105	135	218	298.5	433.5	289	636.708														185	129	122	262	278.5	229	222	198.5	180	182	221	315				315
1728	M4	M	mature	FALSE	TRUE	31	120.5	221	306.5	394.5	452	322	729.458														76	212	224	223	241	241	215	294	278.5	229.5	276	353				353
1731	F6	F	mature	FALSE	TRUE	34	67	143.5	316	296.5	376.3	447.5	686.975														94	78	124	102	88	80	74	76	82	78	113	97.5	67	127	87.5	87.5
1732	M2	M	mature	FALSE	TRUE	32	96.5	147	236.5	269	399.5	339.5	631																		75.5	68	90	64	79	88	96	210				210
1735	M1	M	mature	FALSE	TRUE	33	73	137.5	301.5	357	371	250	601.5														69	67	76	72	96	63	84	83	86	81	107	99.5	176	224.5		224.5
1741	M5	M	mature	FALSE	TRUE	32	63.5	244.5	345	357.5	484.5	296	734.083														64	69	79.5	68.5	84.5	78	88	94	142	155	243					243
1746	F2	F	mature	FALSE	TRUE	34	81	135	194.5	246	296	261.5	496.417														69	75	97.5	80	81	92	81	60	73	107	84	114	193	105	116	116
1748	F5	F	mature	FALSE	TRUE	33	66.5	210.5	219	465	387.5	209.5	627.5														88	73	100	82	92	72	83	72	59	81	74	149	218	246.5		246.5
1742	F1	F	mature	FALSE	TRUE	36	77	113	159.5	235	289.5	163.5	429.042														66	102	89	88.5	82	83	61	89	86	71	91					91
1743	F4	F	mature	FALSE	TRUE	35	75.5	152.5	203.5	298	449	188.5	595.958																		107	90	96.5	86	76	111	84					84
1754	F3	F	mature	FALSE	TRUE	35	72	166	199.5	288.5	327	232	524.333														77	96.5	115.5	108.5	103	109.5	87	87	93	106						106
[truncated: 32 more columns]

## Sheet: 3 young abundances
metabolite_index	1091_8_FBG	1091_10_FBG	1093_8_FBG	1093_9_FBG	1093_10_FBG	1060_8_FBG	1060_9_FBG	1060_10_FBG	1062_8_FBG	1062_9_FBG	1062_10_FBG	1074_8_FBG	1074_9_FBG	1074_10_FBG	1092_8_FBG	1092_9_FBG	1092_10_FBG	1102_8_FBG	1102_9_FBG	1102_10_FBG	1076_8_FBG	1076_9_FBG	1076_10_FBG	1082_8_FBG	1082_9_FBG	1082_10_FBG	1101_8_FBG	1101_9_FBG	1101_10_FBG	1091_8_RBG	1091_9_RBG	1091_10_RBG	1093_8_RBG	1093_9_RBG	1093_10_RBG	1060_8_RBG	1060_9_RBG	1060_10_RBG	1062_8_RBG	1062_9_RBG	1062_10_RBG	1074_8_RBG	1074_9_RBG	1074_10_RBG	1092_8_RBG	1092_9_RBG	1092_10_RBG	1102_8_RBG	1102_9_RBG
m_0	433189	198780	89625.3	319657	272200	197944	3.67603e+06	440294	280617	159918	126193	386346	179424	220522	99502.4	89090	163107	120770	98626.2	287281	3.91852e+06	1.53383e+06	3.08841e+06	6.16204e+06	1.94521e+06	3.70028e+06	109692	138465	214987	366504	147888	270240	243748	104368	205762	1.86011e+06	6.95956e+06	520702	273454	216374	188815	212678	106238	87459.5	200231	324400	290592	119087	365495
m_1	1.80002e+06	1.56279e+06	1.95962e+06	1.92638e+06	1.39826e+06	1.20347e+06	1.50848e+06	1.2945e+06	2.12502e+06	1.63572e+06	1.20087e+06	3.50555e+06	1.54659e+06	1.6255e+06	1.48254e+06	1.94774e+06	1.90678e+06	1.80817e+06	1.37891e+06	1.77216e+06	3.44879e+06	1.58632e+06	2.18003e+06	2.06062e+06	2.24256e+06	1.72606e+06	1.104e+06	1.59792e+06	1.51175e+06	2.52122e+06	2.02517e+06	1.6548e+06	1.90005e+06	2.04462e+06	1.61954e+06	4.07888e+06	2.47774e+06	4.25548e+06	5.06272e+06	4.46329e+06	3.06855e+06	4.02634e+06	2.91916e+06	4.21296e+06	1.95251e+06	1.85685e+06	1.57142e+06	4.6364e+06	4.30974e+06
m_2	1.9018e+07	1.25665e+07	1.22675e+07	5.41597e+06	6.83454e+06	1.56021e+07	2.01351e+07	8.89391e+06	3.07343e+07	1.83769e+07	7.22447e+06	1.21576e+07	5.62394e+06	7.32164e+06	1.17137e+07	5.65383e+06	8.52765e+06	1.32951e+07	7.60568e+06	1.83417e+07	1.20833e+07	3.73112e+06	3.52548e+06	1.82354e+07	1.1899e+07	1.87135e+07	9.57504e+06	5.86299e+06	1.04211e+07	1.36018e+07	8.46676e+06	1.56632e+07	7.77699e+06	1.505e+07	8.37873e+06	1.41548e+07	758152	1.20979e+07	1.04802e+07	4.46503e+06	1.48513e+07	6.98647e+06	5.47808e+06	9.00977e+06	7.87576e+06	9.76526e+06	7.89463e+06	6.25675e+06	1.29563e+07
m_3	3.10412e+07	2.75061e+07	2.62756e+07	2.41702e+07	2.22104e+07	2.75378e+07	2.40645e+07	2.9057e+07	2.89565e+07	2.22678e+07	1.52265e+07	2.1236e+07	2.53949e+07	2.25381e+07	2.72346e+07	2.22234e+07	2.48297e+07	3.39998e+07	2.62543e+07	2.7137e+07	2.28723e+07	1.35273e+07	1.49707e+07	2.52326e+07	1.72486e+07	2.24398e+07	2.90989e+07	2.09343e+07	27980179	2.12507e+07	1.48632e+07	1.46001e+07	1.14472e+07	2.089e+07	1.81098e+07	1.97546e+07	1.52992e+07	1.67546e+07	1.52099e+07	1.28515e+07	1.651e+07	8.75997e+06	9.66041e+06	1.58223e+07	1.86028e+07	1.63808e+07	1.01168e+07	1.46439e+07	1.46276e+07
m_4	1.92264e+08	1.50317e+08	1.77805e+08	1.39112e+08	1.1337e+08	145332	589532	1.55157e+08	3.58788e+06	9.56738e+06	2.50687e+08	1.44236e+07	2.83262e+07	2.36418e+08	4.63351e+07	1.22586e+08	5.81434e+06	594144	3.04722e+07	9.30467e+07	7.28052e+06	104598	1.09066e+08	333854	1.00685e+08	1.32159e+08	195324	1.09758e+08	1.44187e+08	1.04328e+07	1.47025e+08	1.26325e+08	2.40536e+07	7.71611e+07	7.64711e+07	176737	8.33647e+07	6.50984e+07	1.18659e+08	1.81943e+08	1.89483e+08	139297930	1.9027e+08	1.48806e+08	142594	6.12046e+07	2.91277e+07	2.53719e+07	2.3194e+08
m_5	8.77699e+06	9.19711e+06	9.23376e+06	9.49458e+06	8.74913e+06	6.59734e+06	9.68314e+06	7.27047e+06	9.7832e+06	7.46605e+06	5.65781e+06	9.97058e+06	9.72027e+06	8.49093e+06	6.90433e+06	8.27975e+06	9.01081e+06	8.79337e+06	8.38495e+06	7.14586e+06	1.46131e+07	3.58212e+06	7.07785e+06	6.03906e+06	8.514e+06	8.42689e+06	4.62604e+06	7.89695e+06	8.76025e+06	1.09996e+07	1.14631e+07	1.13192e+07	1.00171e+07	1.05615e+07	1.27725e+07	9.71523e+06	9.05289e+06	1.1494e+07	1.01339e+07	1.59714e+07	1.26405e+07	1.1839e+07	7.39168e+06	1.11308e+07	1.05574e+07	1.033e+07	5.77113e+06	1.08531e+07	1.01041e+07
m_6	6.29606e+06	6.84214e+06	6.50814e+06	6.17936e+06	7.27026e+06	4.44732e+06	5.72974e+06	6.19751e+06	5.35413e+06	5.74046e+06	4.6695e+06	7.6333e+06	8.77459e+06	6.39804e+06	4.3414e+06	6.97847e+06	6.67156e+06	5.51462e+06	6.57639e+06	6.97913e+06	6.76111e+06	2.61949e+06	6.3782e+06	3.52771e+06	6.84512e+06	7.65998e+06	3.20064e+06	8.28795e+06	9.09115e+06	7.80187e+06	7.69664e+06	9.59311e+06	6.64662e+06	8.71086e+06	8.61472e+06	6.66248e+06	6.33831e+06	8.02125e+06	8.41896e+06	9.06877e+06	8.93879e+06	8.54903e+06	6.0679e+06	9.38375e+06	7.57318e+06	8.11357e+06	4.5238e+06	7.54922e+06	7.77055e+06
m_7	3.33852e+06	4.54663e+06	4.61931e+06	5.80818e+06	5.07073e+06	2.76186e+06	2.81367e+06	3.61267e+06	4.0913e+06	3.75692e+06	3.49076e+06	8.81627e+06	3.17556e+06	4.12645e+06	5.63438e+06	4.85953e+06	6.39754e+06	4.09866e+06	2.84809e+06	4.02568e+06	5.28303e+06	1.56579e+06	4.34673e+06	2.6693e+06	2.8652e+06	3.65497e+06	1.97535e+06	3.17459e+06	4.18483e+06	1.23534e+07	1.14491e+07	1.09992e+07	1.13771e+07	1.0513e+07	1.13542e+07	8.37836e+06	8.13969e+06	1.24658e+07	9.80403e+06	1.13706e+07	1.46763e+07	1.02849e+07	9.59041e+06	1.18238e+07	1.2993e+07	8.49204e+06	7.2115e+06	1.22572e+07	1.0064e+07
m_8	6.76676e+06	6.76932e+06	6.65376e+06	6.48668e+06	7.95586e+06	4.38868e+06	6.07622e+06	6.64748e+06	5.33377e+06	6.30763e+06	4.61258e+06	9.36076e+06	9.01712e+06	6.68066e+06	4.23249e+06	7.25838e+06	7.06514e+06	5.85703e+06	6.91364e+06	8.25603e+06	6.86069e+06	2.55599e+06	6.82472e+06	3.68196e+06	7.43221e+06	7.61639e+06	3.4998e+06	7.84089e+06	8.87165e+06	8.22851e+06	8.68562e+06	1.05285e+07	7.58208e+06	9.94138e+06	1.02234e+07	7.80614e+06	6.90392e+06	8.72147e+06	9.50746e+06	1.09059e+07	1.0148e+07	9.44678e+06	7.15165e+06	9.96871e+06	8.5082e+06	8.99107e+06	4.92467e+06	8.36819e+06	9.09263e+06
m_9	5.13689e+06	3.57888e+06	5.29871e+06	5.07295e+06	3.84652e+06	3.35774e+06	3.77897e+06	3.24874e+06	4.49019e+06	3.95848e+06	2.55725e+06	6.68189e+06	4.68231e+06	3.51961e+06	4.08811e+06	4.71875e+06	4.53727e+06	3.87047e+06	3.784e+06	3.46082e+06	5.20804e+06	2.18931e+06	2.79841e+06	3.47363e+06	3.57695e+06	3.13337e+06	3.14788e+06	4.12744e+06	4.33865e+06	6.726e+06	6.37168e+06	5.6096e+06	5.26179e+06	5.57353e+06	6.38783e+06	5.8029e+06	5.1119e+06	5.84729e+06	7.47627e+06	8.18863e+06	6.86073e+06	5.90157e+06	5.61526e+06	6.3111e+06	7.44967e+06	6.21533e+06	4.53957e+06	7.22255e+06	7.38998e+06
m_10	1.13499e+07	1.06832e+07	1.22908e+07	1.21836e+07	1.12031e+07	1.20894e+07	1.4445e+07	1.17883e+07	1.25191e+07	1.27891e+07	1.04718e+07	1.2774e+07	1.18517e+07	1.99631e+07	8.41693e+06	9.03665e+06	1.15154e+07	1.12871e+07	1.04013e+07	1.11311e+07	9.23264e+06	8.05117e+06	9.38e+06	1.1013e+07	1.02512e+07	1.24983e+07	7.05905e+06	8.14195e+06	9.00766e+06	1.11575e+07	9.94689e+06	8.60471e+06	1.00106e+07	1.32247e+07	9.21659e+06	1.28119e+07	9.81429e+06	9.50235e+06	8.77094e+06	1.06904e+07	1.04536e+07	1.1548e+07	1.278e+07	1.19445e+07	8.65372e+06	9.28943e+06	5.64763e+06	7.26609e+06	8.8561e+06
m_11	2.86861e+06	2.89312e+06	2.21004e+06	3.28637e+06	2.00968e+06	2.52326e+06	2.11909e+06	2.77824e+06	3.2323e+06	3.98723e+06	1.49399e+06	3.3936e+06	3.83108e+06	2.68851e+06	2.11711e+06	2.49951e+06	3.11657e+06	2.65781e+06	2.52549e+06	3.10667e+06	3.10646e+06	1.13161e+06	2.73101e+06	3.43514e+06	1.90031e+06	3.3777e+06	1.42422e+06	2.4054e+06	3.21724e+06	2.37485e+06	2.42531e+06	1.74053e+06	2.01273e+06	2.57995e+06	2.19573e+06	3.73832e+06	1.5164e+06	2.3851e+06	2.43901e+06	2.33878e+06	2.37121e+06	1.61741e+06	2.05847e+06	2.17517e+06	2.46391e+06	1.81164e+06	857496	2.4915e+06	2.28529e+06
m_12	42348372	2.65388e+07	5.23736e+07	3.44025e+07	6.97296e+07	4.8703e+07	5.1754e+07	6.02925e+07	5.67644e+07	7.51421e+07	2.80386e+07	6.09215e+07	6.7248e+07	3.19456e+07	2.74687e+07	3.30906e+07	4.84129e+07	6.02969e+07	3.87019e+07	4.15902e+07	3.99466e+07	3.91179e+07	2.72034e+07	5.24814e+07	3.69018e+07	5.49652e+07	5.67659e+07	3.91883e+07	6.44356e+07	5.95809e+07	3.59896e+07	3.74573e+07	5.85008e+07	2.89494e+07	3.68527e+07	6.96448e+07	2.18663e+07	2.48279e+07	3.43137e+07	2.9072e+07	2.91184e+07	3.5712e+07	4.68764e+07	3.50398e+07	4.88728e+07	3.45823e+07	1.83486e+07	2.92799e+07	2.9443e+07
m_13	1.11169e+07	6.99668e+06	1.29317e+07	8.60569e+06	1.71952e+07	1.23861e+07	1.36743e+07	1.34186e+07	1.4146e+07	2.04098e+07	7.74692e+06	1.4638e+07	1.63938e+07	7.46244e+06	7.62348e+06	8.38567e+06	1.21303e+07	1.57317e+07	10405888	1.10288e+07	1.00588e+07	1.04171e+07	6.52223e+06	1.37412e+07	9.15268e+06	1.40898e+07	1.5675e+07	9.91632e+06	1.6213e+07	1.5774e+07	9.64943e+06	9.79649e+06	1.52564e+07	6.71859e+06	9.22255e+06	1.81286e+07	5.95759e+06	6.36301e+06	8.5297e+06	7.60712e+06	7.28687e+06	9.2198e+06	1.18743e+07	9.15818e+06	1.33363e+07	8.55198e+06	4.96897e+06	7.9454e+06	7.71686e+06
m_14	913708	850957	1.45745e+06	1.07593e+06	1.37862e+06	1.15061e+06	1.56314e+06	2.39278e+06	1.65143e+06	1.78509e+06	978118	1.07723e+06	1.6194e+06	1.39683e+06	762666	1.56914e+06	1.25374e+06	1.56078e+06	1.27205e+06	1.40374e+06	1.50414e+06	549869	1.66571e+06	1.77384e+06	1.60884e+06	1.76084e+06	770069	1.45811e+06	1.6511e+06	906166	526128	482930	723538	396816	556168	1.05562e+06	477795	1.19751e+06	864840	1.0007e+06	800649	907094	581165	723989	561042	517625	144194	848314	634091
m_15	211396	382149	223536	640634	306050	777601	1.70038e+06	3.66897e+06	588448	1.98593e+06	2.21861e+06	1.45965e+06	906644	1.27322e+06	300415	794059	455162	445340	779422	803140	1.16238e+06	1.32873e+06	3.03772e+06	1.16842e+06	2.95833e+06	2.85821e+06	139907	454353	1.13323e+06	411957	643046	386978	369676	264129	451357	623535	3.96803e+06	1.75484e+06	313205	765179	389693	1.42552e+06	1.3138e+06	800899	268904	166675	575339	633317	1.02012e+06
m_16	2.18456e+07	2.68765e+07	2.4362e+07	2.37191e+07	2.67194e+07	1.3398e+07	1.47605e+07	1.79093e+07	1.92445e+07	1.5654e+07	2.22302e+07	2.27732e+07	1.46335e+07	2.23221e+07	2.86255e+07	2.72278e+07	3.39875e+07	1.73658e+07	1.07188e+07	1.74213e+07	2.17346e+07	9.34592e+06	5.16579e+07	1.28748e+07	1.8828e+07	2.11459e+07	1.08032e+07	1.23773e+07	2.00582e+07	4.61117e+07	4.42704e+07	4.77469e+07	4.55338e+07	3.74307e+07	4.61596e+07	3.23029e+07	2.18803e+07	5.62322e+07	3.69678e+07	3.91685e+07	4.90389e+07	3.97137e+07	3.27274e+07	4.56531e+07	5.31649e+07	3.00752e+07	2.84886e+07	3.97778e+07	3.04343e+07
m_17	2.2143e+07	1.604e+07	1.75752e+07	1.50287e+07	1.30138e+07	1.61518e+07	1.68688e+07	1.23288e+07	2.65471e+07	1.74506e+07	9.92408e+06	1.93505e+07	1.39692e+07	1.23823e+07	1.10481e+07	1.44487e+07	1.44463e+07	1.47279e+07	1.1467e+07	1.82525e+07	1.83103e+07	9.02635e+06	1.17169e+07	15379018	9.93059e+06	1.44323e+07	1.20092e+07	1.29114e+07	1.30609e+07	1.57508e+07	1.51512e+07	1.65488e+07	1.44623e+07	1.77026e+07	1.91515e+07	1.55176e+07	9.51762e+06	1.75816e+07	1.6463e+07	1.36308e+07	1.75352e+07	1.41263e+07	1.36726e+07	1.76174e+07	1.78238e+07	1.62811e+07	1.38209e+07	1.41949e+07	1.98651e+07
m_18	6.34402e+06	5.15867e+06	5.62135e+06	4.7323e+06	4.5044e+06	5.30831e+06	5.56846e+06	4.06262e+06	8.53618e+06	5.44222e+06	3.35071e+06	5.72706e+06	4.46884e+06	3.93387e+06	5.28424e+06	4.70429e+06	5.06163e+06	4.82943e+06	3.63072e+06	5.44478e+06	5.37278e+06	3.0487e+06	3.70875e+06	5.38213e+06	4.26769e+06	4.75169e+06	3.71006e+06	3.95308e+06	4.074e+06	5.48121e+06	4.73032e+06	5.28207e+06	4.36542e+06	5.19101e+06	5.88305e+06	4.9143e+06	5.21218e+06	5.48848e+06	4.97812e+06	4.59102e+06	5.72081e+06	4.48087e+06	3.99336e+06	5.35672e+06	5.39464e+06	5.08578e+06	4.38789e+06	4.63814e+06	6.36078e+06
m_19	559025	859746	756911	678746	954443	1.23904e+06	1.23502e+06	1.27232e+06	1.4323e+06	1.86699e+06	1.08909e+06	2.19143e+06	1.15348e+06	987828	1.42017e+06	693924	754988	1.59133e+06	650473	1.11776e+06	1.5393e+06	865048	2.29081e+06	1.57215e+06	1.5422e+06	1.23455e+06	698417	1.00137e+06	1.45787e+06	2.39604e+06	2.08656e+06	1.96763e+06	2.31303e+06	1.7196e+06	2.422e+06	2.33861e+06	2.26838e+06	2.76491e+06	1.86829e+06	2.09891e+06	2.89919e+06	2.29815e+06	2.15182e+06	2.81461e+06	1.67454e+06	987367	1.51112e+06	2.11552e+06	1.80074e+06
m_20	423733	459047	458540	891169	239706	1.21981e+06	904240	957168	467473	1.41743e+06	1.0413e+06	4.00903e+06	1.11564e+06	1.07301e+06	795933	904375	482593	906598	839981	1.01344e+06	5.61789e+06	336061	3.09774e+06	662348	551240	480162	380201	771202	922815	1.13232e+07	1.14415e+07	8.67802e+06	1.24936e+07	7.33073e+06	9.71963e+06	8.6117e+06	1.09992e+07	1.22371e+07	1.02872e+07	1.56855e+07	1.47045e+07	9.24879e+06	1.38447e+07	1.31028e+07	1.13633e+07	8.50333e+06	7.46836e+06	1.26168e+07	8.48016e+06
m_21	1.46593e+06	1.57124e+06	1.54962e+06	1.31579e+06	1.42999e+06	1.49199e+06	1.43299e+06	1.83611e+06	1.50635e+06	1.43776e+06	808384	1.24008e+06	1.62801e+06	1.72707e+06	1.39963e+06	1.37801e+06	1.815e+06	1.70284e+06	1.17417e+06	1.86018e+06	1.56585e+06	576202	1.38722e+06	1.5767e+06	1.6586e+06	2.09884e+06	757793	1.58633e+06	2.0168e+06	1.03791e+06	723981	1.03447e+06	720681	1.04013e+06	1.15034e+06	963891	655409	998924	579939	617359	998567	720255	536758	964264	1.15726e+06	787281	333948	702363	749601
m_22	1.58882e+07	1.28856e+07	1.40104e+07	1.19751e+07	1.14448e+07	1.34139e+07	1.39678e+07	1.02293e+07	2.07533e+07	1.46468e+07	7.7542e+06	1.54811e+07	1.321e+07	1.14551e+07	1.1725e+07	1.29717e+07	1.4789e+07	1.24567e+07	9.78977e+06	1.44889e+07	1.84404e+07	6.26811e+06	8.87258e+06	1.35976e+07	1.16595e+07	1.39614e+07	8.38284e+06	1.04672e+07	1.22737e+07	2.01376e+07	2.02441e+07	2.23305e+07	1.71537e+07	1.94299e+07	2.23959e+07	2.08285e+07	1.42289e+07	2.46772e+07	2.45976e+07	2.49371e+07	2.71114e+07	2.01304e+07	1.58998e+07	2.15405e+07	2.57345e+07	2.20208e+07	1.42906e+07	2.22545e+07	2.15731e+07
m_23	1.37887e+07	5.71006e+06	6.34998e+06	6.37352e+06	2.33519e+07	3.1629e+07	2.72522e+07	1.27568e+07	6.4904e+06	1.47114e+07	1.43258e+07	2.06167e+07	1.608e+07	5.02018e+06	1.45577e+07	1.61459e+07	1.69066e+07	1.68557e+07	2.74364e+07	5.42287e+06	1.94943e+07	1.22995e+07	2.23112e+07	5.77071e+06	2.49966e+07	1.20778e+07	1.43122e+07	6.72236e+06	1.65895e+07	2.1032e+07	2.10364e+07	8.84567e+06	3.00231e+07	7.4678e+06	8.99231e+06	2.34449e+07	8.16838e+06	1.06399e+07	1.34604e+07	3.35035e+07	1.12942e+07	1.03544e+07	2.16889e+07	1.03736e+07	8.89323e+06	2.76604e+07	1.62248e+07	1.47216e+07	1.29941e+07
m_24	7.86827e+06	7.84692e+06	7.83103e+06	1.49817e+07	9.93593e+06	1.09846e+07	9.14154e+06	2.34002e+07	7.65362e+06	7.97396e+06	1.04404e+07	1.03386e+07	7.86334e+06	7.96052e+06	1.06289e+07	7.96803e+06	7.00082e+06	7.51626e+06	1.0076e+07	8.17225e+06	9.64651e+06	8.8531e+06	8.09209e+06	9.32294e+06	1.12408e+07	6.90721e+06	1.01237e+07	8.13757e+06	8.42735e+06	1.01108e+07	9.70367e+06	9.40066e+06	1.24279e+07	1.06217e+07	9.64503e+06	1.29814e+07	5.30686e+06	9.79646e+06	1.61902e+07	17382691	1.25932e+07	1.38969e+07	1.14549e+07	9.49274e+06	1.11256e+07	1.22537e+07	1.08548e+07	1.69344e+07	1.52645e+07
m_25	1.61013e+07	1.64692e+07	1.79336e+07	1.88337e+07	1.86577e+07	1.33885e+07	1.41043e+07	1.25181e+07	1.24825e+07	9.97357e+06	1.07277e+07	1.38502e+07	1.47332e+07	1.15788e+07	1.98698e+07	1.81887e+07	1.83463e+07	1.19705e+07	1.23372e+07	1.18993e+07	1.60476e+07	1.20047e+07	1.03836e+07	1.19028e+07	1.25324e+07	1.23826e+07	1.27796e+07	1.21632e+07	1.55711e+07	1.7917e+07	2.06837e+07	1.3806e+07	2.10393e+07	1.61698e+07	2.07933e+07	1.45513e+07	1.15852e+07	1.62521e+07	1.58201e+07	1.91036e+07	1.78511e+07	1.59797e+07	1.68886e+07	1.71907e+07	2.07036e+07	1.86403e+07	2.03551e+07	1.69338e+07	1.50266e+07
m_26	1.54827e+07	1.47638e+07	1.44342e+07	1.32834e+07	1.50761e+07	1.11371e+07	1.51451e+07	1.23591e+07	1.5519e+07	1.39958e+07	8.38495e+06	1.9872e+07	1.61727e+07	1.36244e+07	8.95667e+06	1.40451e+07	1.71649e+07	1.43488e+07	1.03781e+07	1.33296e+07	1.62346e+07	6.0709e+06	1.09139e+07	1.32694e+07	1.40128e+07	1.52915e+07	8.40968e+06	1.41301e+07	1.87509e+07	1.68311e+07	1.68876e+07	1.83443e+07	1.30079e+07	1.44159e+07	1.76763e+07	1.89371e+07	1.01683e+07	1.94187e+07	2.25869e+07	2.52009e+07	2.18157e+07	1.77884e+07	1.13324e+07	1.78384e+07	1.71656e+07	1.42863e+07	7.43037e+06	2.19263e+07	1.89856e+07
m_27	606548	778927	806457	905251	697879	2.18532e+06	3.90329e+06	1.44553e+06	2.117e+06	1.89428e+06	1.7114e+06	592303	1.15177e+06	796568	602159	658804	1.03338e+06	1.92033e+06	1.39995e+06	2.18176e+06	2.51717e+06	2.23257e+06	1.89993e+06	3.11372e+06	1.71074e+06	2.14121e+06	1.51655e+06	1.33976e+06	2.32892e+06	458749	217994	261174	495298	304601	390020	1.50121e+06	817734	407126	494533	485420	289930	282040	314008	222023	682646	227744	233902	564581	282766
m_28	2.961e+06	2.25362e+06	2.44973e+06	2.56845e+06	1.78691e+06	2.00885e+06	2.15322e+06	1.97445e+06	2.53186e+06	3.35777e+06	2.41216e+06	6.40769e+06	2.02052e+06	3.17285e+06	1.93022e+06	2.6494e+06	2.19088e+06	2.3393e+06	1.89304e+06	2.26768e+06	4.80176e+06	1.65053e+06	1.21895e+07	2.50191e+06	2.43478e+06	2.58296e+06	1.45002e+06	2.03255e+06	2.14055e+06	8.56011e+06	7.45831e+06	6.21766e+06	9.83375e+06	6.02135e+06	6.08979e+06	9.34266e+06	5.96075e+06	12130215	9.49736e+06	1.13938e+07	9.68937e+06	7.47377e+06	7.21567e+06	1.57051e+07	7.15849e+06	5.30921e+06	4.09289e+06	1.10391e+07	9.68832e+06
m_29	4.26072e+07	7.44475e+07	5.00025e+07	1.00203e+08	7.35633e+07	1.90722e+08	2.50504e+08	1.97904e+08	1.25344e+08	7.14646e+07	1.56458e+08	4.48511e+06	1.02784e+08	5.93637e+07	7.43828e+07	9.35286e+07	9.57389e+07	1.33723e+08	1.09813e+08	1.38157e+08	1.88306e+08	1.79774e+08	1.51079e+08	1.5426e+08	1.48426e+08	1.34742e+08	1.07351e+08	1.10188e+08	1.5287e+08	3.88053e+06	3.74366e+06	3.99568e+06	4.51316e+06	6.25365e+06	5.52294e+06	5.98492e+06	7.45442e+06	7.17875e+06	1.25254e+07	6.80686e+06	6.92838e+06	5.07721e+06	9.02889e+06	5.79583e+06	2.88533e+06	6.43766e+06	3.96453e+06	6.62693e+06	3.35713e+06
m_30	7.18153e+06	3.72925e+06	6.62111e+06	5.75857e+06	5.96176e+06	6.81361e+06	7.54294e+06	5.19491e+06	6.50453e+06	5.28998e+06	5.88335e+06	7.68441e+06	5.50962e+06	3.07262e+06	6.58119e+06	5.85218e+06	6.6023e+06	5.61567e+06	6.60654e+06	6.4824e+06	6.86173e+06	6.73256e+06	3.85844e+06	5.1963e+06	6.17855e+06	5.27603e+06	7.04417e+06	6.88743e+06	6.00869e+06	1.10758e+07	1.32317e+07	9.37515e+06	1.36828e+07	7.75374e+06	9.09769e+06	9.66038e+06	9.40192e+06	8.46611e+06	1.4067e+07	1.21287e+07	1.21699e+07	1.0219e+07	1.24938e+07	1.22251e+07	1.0761e+07	1.30555e+07	1.46771e+07	1.33372e+07	1.23449e+07
m_31	1.02704e+07	1.03699e+07	1.14656e+07	1.17042e+07	1.05973e+07	9.01087e+06	1.09709e+07	1.36162e+07	1.41431e+07	9.94549e+06	8.28828e+06	1.7372e+07	1.00017e+07	9.68089e+06	7.88803e+06	1.07163e+07	1.2796e+07	1.36265e+07	1.20059e+07	1.4717e+07	2.13425e+07	7.17971e+06	1.22036e+07	1.02664e+07	1.07485e+07	9.34884e+06	7.75357e+06	1.44616e+07	1.24278e+07	1.99025e+07	2.15739e+07	1.77446e+07	1.68742e+07	2.08056e+07	1.96516e+07	1.98475e+07	1.9204e+07	2.2383e+07	2.42795e+07	2.05399e+07	1.98599e+07	1.73167e+07	1.33629e+07	2.03068e+07	1.77215e+07	2.14166e+07	1.10249e+07	1.89831e+07	2.02919e+07
m_32	3.61269e+06	3.61598e+06	5.02153e+06	4.4662e+06	5.49281e+06	3.64043e+06	2.98089e+06	3.09733e+06	2.74153e+06	2.64846e+06	2.3389e+06	3.39039e+06	3.23583e+06	3.46442e+06	4.94525e+06	4.30769e+06	5.83087e+06	3.38409e+06	2.80546e+06	2.72902e+06	4.41569e+06	2.95334e+06	3.30808e+06	3.70267e+06	3.52304e+06	3.43218e+06	3.13082e+06	2.61582e+06	3.07109e+06	4.02448e+06	5.75986e+06	3.85547e+06	5.1405e+06	5.10138e+06	3.30242e+06	4.64119e+06	3.58306e+06	3.45068e+06	2.21399e+06	2.20757e+06	2.59304e+06	3.39265e+06	3.95686e+06	3.95796e+06	3.82771e+06	2.64711e+06	2.85026e+06	3.33336e+06	3.22303e+06
m_33	7.80778e+06	3.90188e+06	5.96795e+06	5.6794e+06	7.25504e+06	5.50871e+06	4.55181e+06	4.95669e+06	3.91906e+06	3.54602e+06	2.19017e+06	3.17688e+06	4.35611e+06	2.74025e+06	4.89529e+06	5.66761e+06	7.80332e+06	4.60475e+06	3.8403e+06	2.86002e+06	1.87749e+06	5.28376e+06	2.94713e+06	6.39558e+06	3.95187e+06	3.28302e+06	7.46454e+06	3.9641e+06	2.91479e+06	9.04688e+06	1.07189e+07	6.07289e+06	9.73077e+06	6.33448e+06	6.08548e+06	1.09366e+07	4.90273e+06	4.06823e+06	4.23021e+06	3.37488e+06	4.63136e+06	3.91388e+06	4.9464e+06	5.83982e+06	6.45187e+06	5.32897e+06	4.81058e+06	5.78405e+06	5.51837e+06
m_34	844837	1.15521e+06	1.24552e+06	1.08226e+06	1.33803e+06	1.01778e+06	1.22853e+06	1.53132e+06	1.04467e+06	997943	1.13332e+06	1.14948e+06	1.28184e+06	1.125e+06	1.22248e+06	966734	1.08118e+06	1.06071e+06	941883	1.13156e+06	899515	1.25679e+06	773663	1.16323e+06	1.1115e+06	1.2656e+06	1.1041e+06	1.09725e+06	1.33807e+06	1.07669e+06	1.22632e+06	782088	1.04174e+06	919508	963087	865506	1.49636e+06	1.02674e+06	976943	782402	1.00545e+06	841054	983584	1.13143e+06	1.10985e+06	840879	979345	986057	838467
m_35	1.77421e+06	2.32637e+06	2.28532e+06	2.07464e+06	2.52128e+06	1.97566e+06	1.66368e+06	2.75965e+06	1.7482e+06	1.76594e+06	2.30313e+06	1.45328e+06	2.20179e+06	2.25643e+06	2.66325e+06	2.33788e+06	2.92528e+06	2.01279e+06	1.39174e+06	2.28814e+06	2.04261e+06	1.619e+06	1.6096e+06	1.51273e+06	1.99782e+06	2.18561e+06	2.09641e+06	1.72583e+06	2.85821e+06	1.52454e+06	1.9294e+06	1.71157e+06	1.72647e+06	2.1547e+06	2.24693e+06	1.34253e+06	3.10415e+06	1.29152e+06	1.211e+06	1.15771e+06	1.96438e+06	1.25706e+06	1.42768e+06	1.77813e+06	1.84201e+06	1.62347e+06	1.64915e+06	1.51544e+06	1.52739e+06
m_36	3.0975e+06	2.09591e+06	3.52458e+06	2.97819e+06	2.29943e+06	1.20972e+06	1.30697e+06	1.37066e+06	2.55699e+06	2.12557e+06	1.15328e+06	5.88266e+06	2.55811e+06	2.00761e+06	2.56665e+06	2.69943e+06	3.3352e+06	2.08235e+06	1.7014e+06	2.11975e+06	5.74286e+06	1.31818e+06	2.35633e+06	2.34986e+06	2.38026e+06	1.75276e+06	1.32587e+06	1.83407e+06	1.97419e+06	5.11631e+06	4.20686e+06	3.1993e+06	3.54561e+06	4.21906e+06	3.6975e+06	6.24702e+06	3.72104e+06	6.62382e+06	8.09817e+06	7.67714e+06	6.41292e+06	6.64805e+06	5.46696e+06	8.75438e+06	4.97628e+06	3.73141e+06	2.33053e+06	6.57906e+06	6.60589e+06
m_37	4.76756e+07	3.90126e+07	4.39096e+07	4.19733e+07	4.31186e+07	4.65625e+07	5.28174e+07	3.29398e+07	4.52082e+07	5.11847e+07	2.56785e+07	5.61212e+07	4.7503e+07	3.66065e+07	3.58136e+07	4.74321e+07	4.9865e+07	3.65047e+07	4.53173e+07	5.15552e+07	7.21314e+07	5.571e+07	5.36696e+07	5.37297e+07	4.85431e+07	5.24933e+07	4.37553e+07	4.05618e+07	4.99178e+07	3.70673e+07	3.78301e+07	3.2076e+07	4.19162e+07	3.76848e+07	4.6549e+07	5.22373e+07	4.97614e+07	5.34673e+07	5.38868e+07	5.6843e+07	4.54384e+07	3.80263e+07	3.82474e+07	4.04925e+07	5.24646e+07	4.15207e+07	4.26828e+07	55837550	3.90538e+07
m_38	1.01269e+06	1.10809e+06	587103	1.20076e+06	940198	2.37081e+06	4.16615e+06	944397	2.24854e+06	2.09626e+06	899969	1.85247e+06	1.61018e+06	1.67433e+06	1.06834e+06	1.2386e+06	2.00811e+06	1.90595e+06	1.20077e+06	1.5396e+06	3.21731e+06	2.76623e+06	1.81062e+06	4.19262e+06	1.6065e+06	1.83868e+06	1.92957e+06	1.16047e+06	1.50018e+06	1.37034e+06	1.29244e+06	942203	1.16397e+06	1.41823e+06	1.01665e+06	4.09983e+06	2.46375e+06	1.39461e+06	1.92043e+06	1.52131e+06	807921	1.38769e+06	675714	1.34009e+06	1.83078e+06	842513	783962	1.98706e+06	1.80643e+06
m_39	1.56372e+06	1.18161e+06	1.92801e+06	2.0302e+06	1.23764e+06	732764	718708	1.52624e+06	1.49624e+06	1.00714e+06	771580	1.77669e+06	1.43853e+06	1.57137e+06	1.03031e+06	2.0417e+06	1.65486e+06	1.34937e+06	1.49929e+06	1.09062e+06	1.9029e+06	437656	1.1931e+06	1.25319e+06	1.30004e+06	1.10897e+06	393871	931356	754464	1.35858e+06	1.26403e+06	1.79059e+06	728768	1.89625e+06	1.51273e+06	1.78425e+06	1.1631e+06	1.99181e+06	2.65975e+06	2.46947e+06	1.87517e+06	1.59797e+06	1.43151e+06	2.32423e+06	1.43182e+06	1.14482e+06	568227	2.47369e+06	2.7171e+06
m_40	694836	675390	987649	893767	797174	554538	864483	608689	839037	622689	412023	1.43861e+06	776620	786315	587543	868076	892601	617424	490888	470167	1.12118e+06	344277	700364	755133	637694	586206	377948	592904	656680	1.29703e+06	1.23758e+06	1.12352e+06	1.02149e+06	1.21602e+06	1.15394e+06	1.10846e+06	964833	1.46573e+06	1.06539e+06	1.48083e+06	1.53797e+06	1.52545e+06	977373	1.23017e+06	1.26879e+06	1.14028e+06	553801	1.18649e+06	962669
m_41	3.18269e+06	2.40408e+06	3.79025e+06	2.66452e+06	2.6497e+06	2.68951e+06	3.78292e+06	5.38894e+06	3.7608e+06	3.61675e+06	2.21249e+06	2.9835e+06	3.84074e+06	3.30352e+06	2.14241e+06	2.41086e+06	3.66999e+06	4.27032e+06	2.68706e+06	2.74181e+06	3.56059e+06	1.57862e+06	2.74337e+06	3.70805e+06	2.75024e+06	3.6783e+06	2.22856e+06	2.88826e+06	3.80573e+06	2.80107e+06	1.69754e+06	1.54311e+06	2.03e+06	2.05235e+06	1.70767e+06	2.96021e+06	1.39771e+06	1.87522e+06	1.71121e+06	1.52173e+06	1.66704e+06	1.59948e+06	1.32892e+06	1.52815e+06	1.76559e+06	1.41203e+06	787977	1.79747e+06	1.33418e+06
m_42	1.47733e+06	1.91328e+06	897874	2.04023e+06	1.53307e+06	1.25897e+06	1.55246e+06	1.32701e+06	1.85648e+06	1.75673e+06	434501	1.17297e+06	1.04973e+06	1.20626e+06	654535	1.82462e+06	1.79097e+06	1.19552e+06	1.56618e+06	1.71743e+06	1.81998e+06	501584	1.739e+06	1.56282e+06	1.03494e+06	1.76398e+06	979158	1.80787e+06	2.43487e+06	1.64735e+06	1.44672e+06	1.02788e+06	1.27418e+06	1.81395e+06	1.35522e+06	2.56951e+06	517458	1.47388e+06	1.21111e+06	1.53148e+06	1.57823e+06	703373	1.12665e+06	1.40782e+06	1.48564e+06	1.9988e+06	646294	830575	1.95249e+06
m_43	2.62078e+06	2.40584e+06	3.02967e+06	2.59673e+06	4.00013e+06	5.27614e+06	4.3798e+06	2.83379e+06	3.76752e+06	3.63389e+06	2.21618e+06	3.45984e+06	3.46758e+06	1.41244e+06	2.40831e+06	1.89257e+06	3.36199e+06	3.61419e+06	2.92543e+06	3.46843e+06	2.30885e+06	5.034e+06	2.42691e+06	3.91068e+06	2.41927e+06	4.02289e+06	6.33435e+06	2.46572e+06	4.36957e+06	3.19617e+06	2.41716e+06	1.84797e+06	3.82644e+06	2.69786e+06	2.35962e+06	5.69333e+06	2.20785e+06	2.18994e+06	1.48168e+06	1.88639e+06	2.15224e+06	2.40594e+06	2.47406e+06	2.42124e+06	3.50414e+06	2.33947e+06	2.61267e+06	2.53051e+06	2.27589e+06
m_44	1.1838e+06	957681	953409	1.20602e+06	915852	733560	709638	971278	923117	1.12627e+06	595177	1.12115e+06	1.09602e+06	1.11614e+06	793182	1.00251e+06	1.03023e+06	1.09368e+06	896619	940186	1.0742e+06	353991	922398	1.01894e+06	863884	675632	679249	660648	907357	1.03123e+06	904516	966339	835468	1.12611e+06	994481	1.00725e+06	1.1812e+06	1.02877e+06	706755	965585	1.07836e+06	523370	799413	964623	1.20735e+06	987535	624374	842349	1.03041e+06
m_45	1.65314e+06	1.93952e+06	2.04031e+06	2.13397e+06	1.661e+06	765384	1.82391e+06	1.77486e+06	1.75039e+06	1.6332e+06	265551	1.77069e+06	2.46227e+06	2.44095e+06	1.1149e+06	1.9903e+06	2.38711e+06	1.98157e+06	1.31697e+06	1.6288e+06	1.61062e+06	75320.6	1.44362e+06	1.55293e+06	1.03817e+06	1.47848e+06	105676	1.81896e+06	1.87153e+06	1.36498e+06	1.04826e+06	1.12337e+06	757232	1.16719e+06	1.15677e+06	719411	97048.7	1.00342e+06	640762	679184	922944	1.4371e+06	802967	1.11572e+06	1.22671e+06	819685	79980.3	1.03966e+06	742111
m_46	3.01159e+06	7.70442e+06	7.51828e+06	2.76016e+06	3.71023e+06	7.11872e+06	7.29745e+06	5.65369e+06	7.16774e+06	8.21875e+06	2.74667e+06	7.38194e+06	7.1572e+06	6.40751e+06	7.1371e+06	3.41268e+06	7.30149e+06	2.40371e+06	5.70945e+06	1.92343e+06	2.53838e+06	783609	4.77902e+06	5.7924e+06	2.24777e+06	5.967e+06	2.05366e+06	6.22826e+06	7.94439e+06	8.95573e+06	8.5815e+06	8.61304e+06	8.67277e+06	2.83905e+06	1.03439e+07	8.74592e+06	717107	4.3546e+06	7.65127e+06	8.67844e+06	9.05651e+06	8.60861e+06	7.46264e+06	3.74099e+06	3.74018e+06	3.27056e+06	1.70489e+06	1.02184e+07	9.69859e+06
m_47	1.40466e+06	805081	1.17917e+06	1.21641e+06	1.54849e+06	3.58743e+06	5.03782e+06	679075	5.47902e+06	4.45068e+06	695134	6.00055e+06	2.58396e+06	850993	1.21823e+06	849966	3.22465e+06	3.59649e+06	1.1024e+06	793307	6.67456e+06	2.70424e+06	832477	6.17021e+06	850864	995594	3.40964e+06	690231	882305	3.38321e+06	2.99487e+06	1.92018e+06	3.62018e+06	1.83474e+06	2.36541e+06	7.59332e+06	1.93758e+06	3.94856e+06	6.16228e+06	5.59779e+06	3.73005e+06	4.0454e+06	2.9955e+06	4.38198e+06	4.18426e+06	2.01422e+06	1.61515e+06	5.64833e+06	4.73507e+06
m_48	1.2682e+06	1.29735e+06	1.3065e+06	1.09352e+06	803019	468637	688284	905328	722027	587137	611885	932975	1.26404e+06	977562	567168	1.05814e+06	979229	576066	731961	755226	893779	176064	699273	420698	1.12062e+06	972996	234398	1.25632e+06	1.11712e+06	1612592	1.65931e+06	1.79086e+06	1.21244e+06	1.23585e+06	1.57797e+06	1.1613e+06	601094	1.6032e+06	1.77227e+06	2.46984e+06	1.68133e+06	1.6046e+06	917777	1.57538e+06	1.70397e+06	1.46569e+06	793462	1.78682e+06	1.5131e+06
m_49	5.15447e+06	4.40932e+06	5.54419e+06	6.2439e+06	4.67476e+06	3.61194e+06	4.54084e+06	3.81937e+06	4.1314e+06	3.46454e+06	3.02202e+06	5.55007e+06	4.7536e+06	3.55956e+06	5.3477e+06	5.69891e+06	6.26946e+06	4.2531e+06	3.56961e+06	4.14001e+06	5.37116e+06	2.58165e+06	3.97571e+06	3.75706e+06	4.26608e+06	3.99957e+06	2.86222e+06	3.89597e+06	3.83666e+06	5.71458e+06	7.52757e+06	6.79501e+06	6.68732e+06	6.35117e+06	8.90646e+06	6.17098e+06	7.38664e+06	7.33479e+06	6.68093e+06	8.47616e+06	6.82124e+06	6.31902e+06	5.56336e+06	8.13021e+06	9.22013e+06	8.3928e+06	5.85038e+06	8.5356e+06	7.7569e+06
m_50	1.69956e+07	1.70421e+07	1.79809e+07	1.93263e+07	2.02879e+07	1.4504e+07	1.5059e+07	1.24465e+07	1.26674e+07	1.0032e+07	1.2085e+07	1.44215e+07	1.53809e+07	1.18744e+07	2.24631e+07	2.00328e+07	1.8787e+07	1.19277e+07	1.3254e+07	1.19125e+07	1.70994e+07	1.36466e+07	1.04194e+07	1.21798e+07	1.24692e+07	1.21397e+07	1.44711e+07	1.2843e+07	1.6194e+07	1.91532e+07	2.2491e+07	1.47009e+07	2.46833e+07	1.69301e+07	2.27423e+07	1.42213e+07	1.29835e+07	1.61768e+07	1.74422e+07	2.12085e+07	1.93696e+07	1.60347e+07	1.93732e+07	1.81019e+07	2.15951e+07	2.06487e+07	2.40876e+07	1.73537e+07	1.57911e+07
m_51	205230	209559	304274	375574	397501	160525	164104	210167	322397	218240	172151	552718	208637	209314	163455	204981	553813	529905	191591	311507	490650	125753	177998	174424	181732	279191	162278	172886	222511	489787	703527	848923	336372	675095	717866	762803	421359	1.67424e+06	1.34294e+06	1.33728e+06	967795	813716	739280	932728	572933	396112	333736	1.02712e+06	1.21774e+06
m_52	1.71944e+06	1.9555e+06	1.6271e+06	2.10906e+06	1.43893e+06	1.00991e+06	949650	1.29415e+06	1.45108e+06	1.09979e+06	1.76904e+06	1.7464e+06	1.12e+06	1.93491e+06	2.23021e+06	1.75963e+06	2.10822e+06	1.35053e+06	994441	1.44798e+06	1.71119e+06	873958	3.08888e+06	974427	1.34199e+06	1.30394e+06	1.0917e+06	1.20124e+06	1.41248e+06	2.67593e+06	2.78383e+06	2.97198e+06	2.90636e+06	2.40833e+06	3.07555e+06	2.1153e+06	1.56328e+06	3.62443e+06	2.22169e+06	2.38838e+06	3.2451e+06	2.8107e+06	2.4788e+06	3.11075e+06	3.10894e+06	1.73708e+06	2.88545e+06	2.64218e+06	1.98461e+06
m_53	2.56461e+07	4.16539e+07	2.26818e+07	2.81619e+07	2.50981e+07	1.84282e+07	2.61689e+07	1.84692e+07	2.59305e+07	3.77317e+07	1.75225e+07	4.25424e+07	2.91012e+07	3.78565e+07	1.44511e+07	4.24525e+07	2.96283e+07	2.2877e+07	1.63172e+07	2.11655e+07	3.68313e+07	1.59958e+07	1.68088e+07	2.31301e+07	2.69461e+07	2.20098e+07	1.38871e+07	2.7439e+07	4.68822e+07	6.65495e+07	4.27579e+07	3.96045e+07	2.73465e+07	3.59264e+07	4.48136e+07	4.85041e+07	2.72456e+07	4.74872e+07	7.35051e+07	8.38289e+07	5.27888e+07	4.68982e+07	2.52858e+07	4.27387e+07	4.12777e+07	5.89307e+07	1.71081e+07	7.53535e+07	6.91886e+07
m_54	1.11333e+07	1.09649e+07	1.12072e+07	1.19642e+07	1.05805e+07	1.00718e+07	1.23448e+07	7.89208e+06	1.06378e+07	1.0138e+07	7.10194e+06	1.57537e+07	1.94311e+07	8.82126e+06	8.02353e+06	1.13981e+07	1.20467e+07	8.78307e+06	1.00712e+07	9.21763e+06	1.49928e+07	6.84331e+06	8.77975e+06	9.59165e+06	1.34828e+07	8.69016e+06	1.26999e+07	1.19072e+07	1.2111e+07	1.63932e+07	1.91418e+07	1.6851e+07	1.57566e+07	1.46682e+07	1.82775e+07	1.91942e+07	1.83628e+07	1.98525e+07	2.7271e+07	3.20331e+07	2.35527e+07	2.09005e+07	1.63283e+07	1.97933e+07	1.68927e+07	1.5032e+07	1.01116e+07	2.91058e+07	2.5878e+07
m_55	4.44012e+07	4.00966e+07	4.32167e+07	3.44384e+07	3.58607e+07	2.14327e+07	2.76491e+07	3.03591e+07	4.9761e+07	4.3618e+07	2.67218e+07	5.45172e+07	4.00613e+07	3.01682e+07	2.39332e+07	4.32157e+07	3.36127e+07	3.34309e+07	3.29046e+07	3.30018e+07	6.36615e+07	2.44972e+07	3.5945e+07	4.13665e+07	3.25011e+07	4.33031e+07	2.54844e+07	3.88808e+07	3.21525e+07	5.62206e+07	4.59151e+07	3.33775e+07	4.10949e+07	4.67396e+07	3.71047e+07	6.82962e+07	3.73924e+07	7.30085e+07	7.96644e+07	7.72214e+07	6.08419e+07	6.34104e+07	4.4875e+07	6.16778e+07	4.85683e+07	3.25309e+07	3.1353e+07	6.52961e+07	7.11153e+07
m_56	1.43849e+08	1.38378e+08	1.53416e+08	1.2841e+08	162834291	7.56082e+07	1.36948e+08	1.0869e+08	1.85366e+08	1.87817e+08	7.36369e+07	2.36507e+08	1.6504e+08	1.35566e+08	6.84454e+07	1.35644e+08	1.58125e+08	1.86425e+08	1.30481e+08	1.72609e+08	1.89663e+08	7.53562e+07	1.44033e+08	1.47108e+08	9.79764e+07	181928542	7.00947e+07	1.27343e+08	1.75814e+08	2.30148e+08	2.03652e+08	2.426e+08	1.56699e+08	2.37218e+08	2.44206e+08	2.32924e+08	9.045e+07	2.61662e+08	258630174	2.7844e+08	2.65238e+08	2.25125e+08	1.15297e+08	2.05475e+08	1.65732e+08	1.98091e+08	8.16156e+07	2.54454e+08	2.48355e+08
m_57	1.76015e+07	1.67971e+07	1.81081e+07	1.77639e+07	1.36579e+07	8.71215e+06	1.6619e+07	1.15951e+07	1.4506e+07	1.33925e+07	6.66109e+06	2.3595e+07	1.56712e+07	1.43024e+07	6.87911e+06	1.37214e+07	1.88911e+07	1.3342e+07	1.04977e+07	1.35648e+07	2.11464e+07	4.78886e+06	1.05412e+07	1.44324e+07	1.58345e+07	1.22432e+07	5.93165e+06	1.84306e+07	1.63106e+07	2.20095e+07	2.62564e+07	2.66758e+07	1.70297e+07	2.28047e+07	3.17598e+07	2.89927e+07	1.3795e+07	3.36047e+07	4.34863e+07	6.25676e+07	4.30846e+07	2.74903e+07	1.85189e+07	2.92705e+07	2.69609e+07	2.14768e+07	8.74067e+06	4.53575e+07	4.45613e+07
m_58	9.06305e+06	6.55888e+06	7.74868e+06	9.94183e+06	7.89247e+06	6.40918e+06	6.99982e+06	6.51192e+06	7.69662e+06	6.86958e+06	4.34068e+06	1.04366e+07	7.99887e+06	7.5641e+06	5.09576e+06	7.73641e+06	7.25644e+06	6.73273e+06	5.16694e+06	7.28119e+06	1.00813e+07	4.4645e+06	4.83309e+06	7.71454e+06	6.90075e+06	6.30346e+06	4.69956e+06	8.46506e+06	8.04281e+06	1.11393e+07	9.23604e+06	1.04262e+07	8.21461e+06	1.0543e+07	1.1245e+07	1.26412e+07	8.70296e+06	1.15645e+07	1.7711e+07	2.12463e+07	1.49131e+07	1.07407e+07	9.34359e+06	1.19598e+07	1.21417e+07	1.04222e+07	6.33063e+06	1.90613e+07	1.84146e+07
m_59	7.70885e+06	7.93106e+06	7.54016e+06	8.20022e+06	7.55516e+06	1.09934e+07	9.59921e+06	6.51777e+06	7.48546e+06	9.26982e+06	7.37435e+06	8471788	8.61893e+06	6.41402e+06	8.99222e+06	7.39316e+06	7.36801e+06	8.59802e+06	8.30122e+06	8.65331e+06	7.48037e+06	1.20025e+07	7.78178e+06	7.8189e+06	6.90387e+06	1.02734e+07	1.14661e+07	9.02625e+06	9.11875e+06	8.64703e+06	7.9544e+06	4.23592e+06	7.60182e+06	6.9207e+06	6.16667e+06	1.07571e+07	8.34661e+06	7.00796e+06	7.28052e+06	8.22997e+06	6.90003e+06	7.76054e+06	8.21939e+06	7.33125e+06	8.20502e+06	6.85404e+06	8.87784e+06	6.69942e+06	5.50305e+06
m_60	2.04588e+06	1.98445e+06	2.03661e+06	1.91662e+06	1.91073e+06	1.22702e+06	1.95188e+06	1.59046e+06	2.10882e+06	1.58268e+06	997384	2.17859e+06	2.15019e+06	1.80809e+06	1.15154e+06	1.72038e+06	1.95185e+06	1.81626e+06	1.62646e+06	1.40197e+06	3.03363e+06	640888	1.64317e+06	1.41121e+06	1.75389e+06	1.85105e+06	762826	1.79382e+06	2.05687e+06	2.2962e+06	2.58824e+06	2.44436e+06	1.60939e+06	2.42007e+06	2.78562e+06	2.1499e+06	1.81109e+06	2.55548e+06	2.22315e+06	3.59337e+06	2.60818e+06	2.54676e+06	1.21832e+06	2.15789e+06	1.7931e+06	2.24067e+06	1.04367e+06	2.45431e+06	1.93255e+06
m_61	5.29227e+06	3.13281e+06	4.63243e+06	3.90021e+06	2.53283e+06	4.95211e+06	5.94125e+06	4.04802e+06	3.99323e+06	3.98558e+06	3.30868e+06	2.62068e+07	5.9094e+06	4.60666e+06	2.10241e+06	4.72006e+06	5.29308e+06	1.69338e+06	4.0562e+06	2.70866e+06	8.9057e+06	6.42064e+06	4.23025e+06	7.74853e+06	2.77366e+06	8.21156e+06	4.81979e+06	6.54235e+06	4.33566e+06	3.34409e+07	3.37689e+07	2.85567e+07	2.35153e+07	3.0018e+07	2.74898e+07	2.77043e+07	3.35152e+07	3.32916e+07	3.73547e+07	2.56383e+07	2.7047e+07	2.71142e+07	3.48245e+07	4.1281e+07	3.65058e+07	2.74061e+07	2.53511e+07	3.42094e+07	2.93066e+07
m_62	1.62536e+07	1.81411e+07	1.66899e+07	1.79043e+07	2.21242e+07	6.95765e+06	7.2171e+06	1.10692e+07	8.67036e+06	8.00761e+06	1.04821e+07	9.81273e+06	8.84396e+06	1.38415e+07	1.50434e+07	2.19136e+07	2.14994e+07	9.92853e+06	8.44725e+06	1.05683e+07	8.5094e+06	4.81563e+06	1.99181e+07	6.74881e+06	1.023e+07	1.25685e+07	5.70936e+06	1.04411e+07	9.13053e+06	2.44886e+07	2.07795e+07	1.90588e+07	2.5316e+07	2.04582e+07	1.90948e+07	1.10591e+07	9.45653e+06	1.54802e+07	1.19807e+07	1.28618e+07	1.96399e+07	1.66386e+07	1.6481e+07	2.00383e+07	2.93851e+07	1.52732e+07	1.22959e+07	1.515e+07	1.14413e+07
m_63	1.29801e+07	1.91792e+07	1.17457e+07	1.16001e+07	1.38821e+07	1.27313e+07	1.84168e+07	2.36821e+07	2.1739e+07	2.19342e+07	1.75369e+06	3.13805e+07	2.13552e+07	1.61189e+07	1.17213e+07	1.08692e+07	1.93514e+07	1.05369e+07	6.59337e+06	7.95573e+06	1.04476e+07	116388	6.70582e+06	7.8091e+06	7.79521e+06	1.67654e+07	332960	1.76836e+07	1.70122e+07	2.67447e+07	2.46929e+07	1.37644e+07	2.04825e+07	2.55657e+07	1.66659e+07	2.67997e+07	76320.7	1.93737e+07	1.03782e+07	2.66307e+07	1.83921e+07	2.14956e+07	6.20994e+06	1.61027e+07	1.69595e+07	1.60541e+07	113970	2.63193e+07	1.43743e+07
m_64	1.65756e+07	3.18513e+07	1.72573e+07	1.81391e+07	1.47359e+07	3.09552e+07	3.2376e+07	1.4119e+07	3.05347e+07	3.57132e+07	1.20431e+07	1.87345e+07	3.03968e+07	2.68687e+07	3.17482e+07	1.60573e+07	2.94283e+07	27241488	1.73122e+07	1.96446e+07	1.5136e+07	147739	1.22402e+07	1.59277e+07	1.38177e+07	2.52052e+07	1.66202e+06	2.62178e+07	3.42566e+07	3.94675e+07	3.75714e+07	1.92711e+07	3.84763e+07	3.49856e+07	2.77866e+07	3.90253e+07	9.17505e+06	2.0823e+07	2.23629e+07	3.62291e+07	1.5407e+07	3.6766e+07	2.43424e+07	2.45693e+07	1.89298e+07	1.24081e+07	1.22079e+07	4.50308e+07	2.33055e+07
m_65	266794	226501	538100	389992	172728	461011	881208	542681	490701	867807	777399	2.16339e+06	374774	624992	224859	425524	285026	608339	525375	830915	1.18876e+06	346053	2.08226e+06	617696	602593	291204	376678	890357	595162	2.88922e+06	2.64074e+06	2.53767e+06	2.41188e+06	3.00785e+06	2.87335e+06	3.1629e+06	1.61137e+06	3.1499e+06	2.91064e+06	3.25381e+06	2.33442e+06	1.71513e+06	1.83472e+06	2.25739e+06	2.49112e+06	1.54956e+06	1.04661e+06	4.03187e+06	2.69105e+06
m_66	372252	371584	474117	307218	540409	580409	434701	598307	558288	463377	544034	855108	347292	537856	481396	410581	352050	487374	499118	794861	892051	708719	806803	470929	431381	555148	643796	452545	518904	678779	664599	524818	1.00947e+06	431977	538367	1.31603e+06	1.22949e+06	1.10339e+06	1.01319e+06	859953	700064	836645	1.22017e+06	1.21343e+06	541237	470846	645545	1.20486e+06	619642
m_67	1.80431e+06	2.73784e+06	2.36625e+06	2.14794e+06	1.98335e+06	2.56622e+06	2.83202e+06	2.88094e+06	2.2566e+06	3.19146e+06	2.3713e+06	7.1822e+06	2.60463e+06	2.9209e+06	2.08076e+06	1.93337e+06	1.91101e+06	3.22603e+06	1.84715e+06	2.51127e+06	4.02178e+06	1.99745e+06	5.26727e+06	2.61797e+06	2.12976e+06	2.62008e+06	1.39223e+06	2.18405e+06	2.82989e+06	9.8501e+06	8.83968e+06	6.7949e+06	7.83669e+06	7.98703e+06	7.41538e+06	8.87974e+06	7.68306e+06	1.05403e+07	7.50404e+06	9.38088e+06	9.72757e+06	6.54437e+06	8.11298e+06	9.13214e+06	7.73663e+06	5.20049e+06	4.99532e+06	7.55928e+06	7.89807e+06
m_68	261394	259929	348609	238657	402222	91722.6	426823	649661	450872	660746	100363	1.03242e+06	496710	595174	99447.4	315559	353484	365338	103657	285243	900131	111907	1.18734e+06	631928	710732	799720	95523.5	384198	435775	699373	513418	479886	105455	191135	398266	1.122e+06	149931	1.24813e+06	910379	1.20982e+06	1.00277e+06	1.05605e+06	110532	417918	180784	414901	107381	1.0545e+06	689852
m_69	2.88981e+06	2.74365e+06	3.82636e+06	2.76611e+06	4.03242e+06	3.20832e+06	3.73616e+06	3.40569e+06	3.64995e+06	3.86573e+06	2.98921e+06	4.70299e+06	3.52593e+06	2.73161e+06	2.54249e+06	3.35809e+06	3.75988e+06	3.95552e+06	3.01062e+06	4.13767e+06	3.97971e+06	3.42385e+06	3.53448e+06	3.74182e+06	3.8074e+06	4.08721e+06	3.10399e+06	3.15969e+06	4.92703e+06	3.85865e+06	3.75342e+06	3.42738e+06	4.55606e+06	2.85238e+06	3.8657e+06	4.89632e+06	4.44528e+06	4.52236e+06	3.65184e+06	3.24656e+06	3.31585e+06	3.86349e+06	4.05914e+06	4.4689e+06	4.71924e+06	3.56352e+06	2.4661e+06	4.58929e+06	3.91755e+06
m_70	1.31258e+06	761261	1.07168e+06	709291	2.48626e+06	2.4239e+06	3.48644e+06	1.65753e+06	4.06232e+06	4.57001e+06	1.73316e+06	3.69181e+06	2.86038e+06	1.40294e+06	1.26112e+06	886200	3.36183e+06	3.06564e+06	1.40119e+06	1.10705e+06	3.9502e+06	2.02259e+06	3.17391e+06	3.01454e+06	1.48922e+06	2.44038e+06	2.1814e+06	1.15006e+06	1.58568e+06	1.49159e+06	768290	659034	1.31061e+06	696913	761862	3.71441e+06	1.16157e+06	1.11796e+06	1.46846e+06	1.32776e+06	901664	1.03686e+06	801747	875860	2.07008e+06	787034	945585	1.41429e+06	954830
m_71	3.0281e+06	4.24089e+06	3.69587e+06	5.5844e+06	3.71611e+06	1.96402e+06	4.32553e+06	2.56956e+06	3.60214e+06	3.85708e+06	806240	5.4431e+06	6.59062e+06	3.39072e+06	1.74511e+06	3.59641e+06	4.54289e+06	3.51545e+06	2.68544e+06	2.71028e+06	5.09535e+06	488767	4.678e+06	3.40235e+06	4.43619e+06	5.41232e+06	737825	4.16799e+06	4.28134e+06	5.61876e+06	9.08441e+06	5.62177e+06	3.15815e+06	4.74592e+06	5.94198e+06	1.02493e+07	2.27182e+06	6.69048e+06	7.84001e+06	8.79894e+06	1.14905e+07	5.9818e+06	2.61701e+06	3.84755e+06	4.44668e+06	8.36748e+06	740938	8.41641e+06	7.69689e+06
m_72	2.03562e+06	2.64994e+06	2.28555e+06	2.26718e+06	2.69407e+06	863081	2.36235e+06	2.10368e+06	2.22592e+06	2.27619e+06	485268	3.56838e+06	2.45146e+06	2.47608e+06	629591	2.13366e+06	2.30053e+06	2.11807e+06	938899	1.96865e+06	3.2051e+06	112803	1.62509e+06	2.46395e+06	2.78065e+06	2.0928e+06	339268	2.84516e+06	2.68271e+06	3.80813e+06	3.95672e+06	3.56729e+06	1.08002e+06	3.81932e+06	3.82624e+06	4.0952e+06	882557	4.12523e+06	5.95368e+06	6.81123e+06	4.51196e+06	4.68511e+06	968847	2.12007e+06	3.00266e+06	3.57985e+06	342784	6.22194e+06	5.88689e+06
m_73	1.40951e+06	1.43104e+06	1.62544e+06	1.41833e+06	1.57367e+06	984583	1.24999e+06	1.35702e+06	1.93239e+06	1.55268e+06	1.19277e+06	3.07156e+06	1.11821e+06	1.18416e+06	1.12577e+06	1.36295e+06	1.64203e+06	1.58902e+06	1.27778e+06	1.72155e+06	1.87138e+06	936073	1.22117e+06	952796	1.29893e+06	1.24972e+06	1.04866e+06	1.79419e+06	1.76957e+06	3.05332e+06	2.399e+06	2.71218e+06	3.2667e+06	2.59846e+06	2.7833e+06	2.5062e+06	3.62764e+06	2.50126e+06	3.08797e+06	2.99759e+06	2.31584e+06	2.62469e+06	2.59264e+06	3.0117e+06	2.91946e+06	2.49699e+06	1.92251e+06	2.59826e+06	2.69153e+06
m_74	576773	352185	505047	511233	312616	647138	569772	304289	982750	698106	371546	985974	525857	448592	304966	358486	365239	897827	520857	700441	970315	479922	452982	809570	332763	337793	604232	612968	478347	585348	520549	370660	567534	600307	552749	902786	591697	644140	1.09423e+06	792695	627790	660808	605741	714060	618005	436482	372949	1.02789e+06	1.22e+06
m_75	1.10212e+07	1.51863e+07	1.12641e+07	1.30008e+07	1.28849e+07	7.26524e+06	1.05076e+07	1.12511e+07	1.19688e+07	1.32045e+07	5.54327e+06	1.32533e+07	1.12383e+07	1.19205e+07	7.15523e+06	1.20307e+07	1.24466e+07	1.18256e+07	1.16132e+07	1.46953e+07	9.28148e+06	5.05553e+06	8.02316e+06	8.60936e+06	8.98729e+06	1.08464e+07	5.32717e+06	7.22397e+06	1.05387e+07	1.3404e+07	1.22311e+07	1.13855e+07	9.22404e+06	1.06991e+07	9.60001e+06	1.05597e+07	6.35886e+06	1.07112e+07	9.35099e+06	9.9445e+06	9.99115e+06	9.87729e+06	7.89372e+06	1.10868e+07	9.80462e+06	8.58332e+06	5.1204e+06	9.84931e+06	1.18068e+07
m_76	2.75383e+08	2.6794e+08	2.84217e+08	3.00799e+08	2.58633e+08	2.46838e+08	2.42094e+08	289324611	2.74357e+08	2.69231e+08	1.81541e+08	3.12748e+08	2.89406e+08	2.92516e+08	2.67517e+08	297661172	2.55905e+08	2.84588e+08	2.28903e+08	2.44113e+08	2.81972e+08	1.50107e+08	2.35151e+08	2.56874e+08	2.36079e+08	2.56578e+08	1.73553e+08	2.18122e+08	2.52106e+08	2.62945e+08	2.30348e+08	2.39373e+08	2.18812e+08	2.99535e+08	2.88293e+08	2.67956e+08	3.08223e+08	2.57835e+08	2.41107e+08	2.55713e+08	2.68484e+08	2.10931e+08	2.23101e+08	2.70016e+08	2.87967e+08	2.61118e+08	1.789e+08	2.22716e+08	2.70843e+08
m_77	3.506e+06	2.55857e+06	4.04209e+06	2.99212e+06	4.87719e+06	2.93297e+06	7.26319e+06	3.36029e+06	5.03029e+06	4.62657e+06	1.61364e+06	4.25478e+06	3.92964e+06	2.25308e+06	2.45343e+06	3.2179e+06	1.61798e+07	4.17618e+06	3.57575e+06	5.60072e+06	3.03488e+06	4.8737e+06	2.02229e+06	4.20261e+06	2.45117e+06	3.916e+06	3.37425e+06	9.76054e+06	5.09834e+06	8.49249e+06	1.05939e+07	4.05913e+06	6.92433e+06	2.77138e+06	4.43601e+06	5.72644e+06	2.01043e+06	3.14251e+06	3.5889e+06	2.79782e+06	3.75761e+06	4.2054e+06	3.87636e+06	3.91593e+06	4.69022e+06	3.75593e+06	2.30372e+06	5.26445e+06	6.0177e+06
m_78	2.87799e+07	2.65758e+07	3.1559e+07	3.28133e+07	2.36104e+07	2.05335e+07	2.49737e+07	2.22353e+07	3.46508e+07	2.79034e+07	2.10574e+07	5.67422e+07	2.44934e+07	2.77454e+07	2.37243e+07	3.23302e+07	3.18332e+07	3.01491e+07	2.42721e+07	3.01146e+07	5.62464e+07	2.43793e+07	3.60334e+07	3.52689e+07	3.5024e+07	2.87551e+07	1.8352e+07	2.72897e+07	2.66902e+07	3.98314e+07	3.4395e+07	2.62245e+07	3.15496e+07	3.23275e+07	2.75905e+07	6.35127e+07	4.21308e+07	6.61447e+07	7.82005e+07	7.25076e+07	5.09753e+07	5.89991e+07	4.91384e+07	6.51057e+07	3.26308e+07	2.85892e+07	2.39097e+07	7.16011e+07	6.8021e+07
m_79	2.36124e+06	2.3342e+06	1.76194e+06	1.92304e+06	1.53609e+06	1.18939e+06	1.35237e+06	1.44381e+06	1.686e+06	1.88297e+06	1.19792e+06	1.92385e+06	2.75851e+06	1.78077e+06	1.20238e+06	1.54978e+06	1.83511e+06	1.73864e+06	1.44573e+06	1.96286e+06	1.88472e+06	1.1725e+06	1.85292e+06	1.61266e+06	1.22247e+06	1.42463e+06	687766	1.22099e+06	1.59069e+06	2.07666e+06	1.52754e+06	1.10964e+06	1.26368e+06	1.66737e+06	1.70051e+06	1.77854e+06	1.07605e+06	1.81754e+06	984333	1.10745e+06	1.46276e+06	1.184e+06	942085	1.5703e+06	1.32978e+06	1.19822e+06	711357	1.40106e+06	1.6625e+06
m_80	853558	748325	106501	1.01467e+06	667658	473313	824626	609292	1.06088e+06	947408	333705	2.29373e+06	753825	77247	615846	953533	922952	1.03186e+06	672505	927717	1.67583e+06	421304	992419	1.08651e+06	1.0342e+06	1.00907e+06	259286	853546	1.0223e+06	1.53955e+06	1.12352e+06	71136.1	591378	1.05689e+06	974949	2.54798e+06	331803	2.30333e+06	3.05709e+06	2.27999e+06	1.48513e+06	2.05419e+06	1.18597e+06	1.74129e+06	905196	674504	393631	2.89732e+06	2.64361e+06
m_81	671793	1.12838e+06	910268	1.11622e+06	860676	57611.2	64565.8	894200	119837	265827	930181	295611	428403	985210	453035	1.29045e+06	448289	64828.8	626343	1.61764e+06	252921	48098.3	1.30174e+06	78922.8	959877	1.02989e+06	47412.5	1.32597e+06	1.44028e+06	624678	1.38901e+06	1.45561e+06	463842	1.08937e+06	1.27263e+06	97939.9	846947	968048	1.02807e+06	1.57827e+06	1.66236e+06	876023	1.00356e+06	1.43835e+06	67221.7	1.15122e+06	622634	736977	1.10076e+06
m_82	1.83633e+07	1.86943e+07	2.48597e+07	2.96867e+07	1.65915e+07	1.06514e+07	1.37752e+07	1.55669e+07	2.52833e+07	1.82007e+07	1.46831e+07	7.46336e+07	1.53465e+07	2.01488e+07	1.75752e+07	3.25065e+07	2.86705e+07	1.94454e+07	1.40821e+07	2.3444e+07	8.83593e+07	2.32404e+07	4.17918e+07	3.54225e+07	4.20465e+07	2.23669e+07	9.76068e+06	1.80879e+07	1.55263e+07	4.59148e+07	3.50859e+07	2.11425e+07	2.47167e+07	2.66792e+07	1.91581e+07	1.03611e+08	8.38315e+07	1.24067e+08	1.73273e+08	1.57765e+08	7.43169e+07	1.10759e+08	7.05821e+07	1.11559e+08	2.79151e+07	2.54094e+07	1.7278e+07	1.46951e+08	1.32217e+08
m_83	2.12107e+06	2.51035e+06	2.46396e+06	2.84993e+06	2.61274e+06	2.78919e+06	2.26785e+06	2.68845e+06	2.46122e+06	2.37646e+06	2.53178e+06	1.74678e+06	2.51143e+06	2.59198e+06	2.80018e+06	1.90604e+06	2.78369e+06	2.45531e+06	2.15452e+06	2.8468e+06	2.43263e+06	1.81452e+06	2.30633e+06	2.77997e+06	2.23941e+06	2.8447e+06	2.25281e+06	2.15791e+06	2.85079e+06	1.48055e+06	1.17778e+06	1.19946e+06	1.19895e+06	1.35168e+06	1.20471e+06	1.07685e+06	1.01049e+06	1.20855e+06	787851	936131	1.25267e+06	907070	1.05819e+06	1.21226e+06	1.25935e+06	930421	900350	1.10521e+06	901976
m_84	8.75015e+06	5.09576e+06	6.11933e+06	3.99739e+06	3.36917e+06	7.49656e+06	6.8972e+06	3.79125e+06	9.98073e+06	6.36372e+06	2.43976e+06	1.28974e+07	5.31504e+06	4.32195e+06	3.94706e+06	3.32745e+06	3.64007e+06	9.17741e+06	5.23904e+06	6.49375e+06	9.74735e+06	3.95739e+06	4.08456e+06	8.71876e+06	3.86478e+06	4.21491e+06	7.09176e+06	5.89206e+06	4.32387e+06	7.89646e+06	6.0537e+06	5.2514e+06	6.45678e+06	7.22732e+06	5.79665e+06	8.94771e+06	5.21332e+06	6.16725e+06	8.69761e+06	5.88833e+06	5.53205e+06	8.78264e+06	6.52247e+06	7.74507e+06	5.53246e+06	5.05867e+06	3.9874e+06	7.9891e+06	7.23537e+06
m_85	3.06631e+07	3.23815e+07	3.44686e+07	3.10385e+07	3.45358e+07	3.56189e+07	3.22703e+07	3.02596e+07	3.08567e+07	3.04092e+07	2.57945e+07	3.08077e+07	3.33273e+07	3.40799e+07	3.35723e+07	2.63945e+07	3.45922e+07	3.30054e+07	3.16909e+07	2.97534e+07	2.96992e+07	2.64649e+07	2.66101e+07	3.58468e+07	3.28628e+07	3.37583e+07	2.19126e+07	2.33476e+07	2.85629e+07	3.28385e+07	3.06863e+07	3.17032e+07	3.30721e+07	2.97019e+07	2.89585e+07	2.85151e+07	2.5304e+07	2.84283e+07	2.42503e+07	2.61463e+07	2.75334e+07	2.57362e+07	2.83414e+07	2.80168e+07	2.76422e+07	24355152	2.21449e+07	2.56821e+07	2.42398e+07
m_86	1.96305e+07	2.09308e+07	1.99513e+07	2.04305e+07	1.90627e+07	1.93506e+07	1.83424e+07	1.82964e+07	1.86502e+07	1.88002e+07	1.39998e+07	1.90998e+07	1.9184e+07	2.04898e+07	1.87568e+07	1.47638e+07	2.10806e+07	1.99112e+07	1.69864e+07	1.85045e+07	1.77667e+07	1.35072e+07	1.54296e+07	2.22257e+07	1.77959e+07	1.98661e+07	1.14268e+07	1.46594e+07	1.66687e+07	1.89574e+07	1.82958e+07	1.95e+07	2.00301e+07	1.69788e+07	1.83485e+07	1.75872e+07	1.26578e+07	1.79011e+07	1.48801e+07	1.54097e+07	1.72303e+07	1.45768e+07	1.65756e+07	1.62889e+07	1.75788e+07	1.47049e+07	1.22423e+07	1.58488e+07	1.44499e+07
m_87	7.36854e+06	6.61064e+06	8.03448e+06	7.59268e+06	6.85637e+06	6.8787e+06	8.11246e+06	9.17086e+06	9.66692e+06	9.06276e+06	6.21587e+06	8.61515e+06	8.5358e+06	7.85422e+06	5.34843e+06	7.53118e+06	7.27659e+06	9.41455e+06	7.47051e+06	8.77233e+06	9.99432e+06	4.45577e+06	8.1077e+06	9.98054e+06	8.93989e+06	8.61833e+06	5.38557e+06	7.74262e+06	9.12489e+06	6.32995e+06	4.47868e+06	3.51305e+06	5.22579e+06	3.91807e+06	4.3252e+06	8.26681e+06	5.36091e+06	8.21833e+06	7.98238e+06	7.44116e+06	5.72214e+06	8.03082e+06	5.82276e+06	6.80704e+06	4.50383e+06	4.16497e+06	2.72352e+06	6.70252e+06	6.74467e+06
m_88	8.28757e+07	7.54991e+07	9.23056e+07	8.77277e+07	8.79019e+07	9.23441e+07	1.00293e+08	1.1345e+08	1.05933e+08	1.05726e+08	7.95903e+07	8.51635e+07	1.07365e+08	9.11159e+07	7.31058e+07	9.49401e+07	9.09078e+07	1.08496e+08	8.78894e+07	1.005e+08	9.44226e+07	5.83752e+07	9.42778e+07	1.07401e+08	9.39549e+07	1.03517e+08	7.58453e+07	9.37851e+07	1.05632e+08	7.52676e+07	5.75679e+07	5.19418e+07	7.19621e+07	5.05228e+07	5.98131e+07	8.29034e+07	7.1638e+07	8.03546e+07	7.11327e+07	7.20589e+07	7.13503e+07	7.65615e+07	6.70187e+07	7.27653e+07	6.2795e+07	5.57257e+07	3.59216e+07	6.80982e+07	6.63463e+07
m_89	8.91496e+06	8.88077e+06	1.00145e+07	1.00276e+07	8.81439e+06	7.15956e+06	8.70436e+06	1.10328e+07	1.13343e+07	8.36923e+06	6.26517e+06	1.4376e+07	8.1942e+06	7.8654e+06	6.62991e+06	8.94495e+06	1.03439e+07	1.12761e+07	9.87152e+06	1.23696e+07	1.73497e+07	5.3904e+06	9.94848e+06	8.23117e+06	9.05798e+06	8.05786e+06	6.0541e+06	1.27036e+07	1.07252e+07	1.67949e+07	1.75652e+07	1.42943e+07	1.42769e+07	1.79117e+07	1.68047e+07	1.63706e+07	1.55449e+07	1.86534e+07	2.02574e+07	1.7284e+07	1.62129e+07	1.39939e+07	1.05285e+07	1.6349e+07	1.52449e+07	1.71973e+07	9.0188e+06	1.66042e+07	1.75394e+07
m_90	1.73222e+06	2.14647e+06	2.013e+06	3.04913e+06	2.05544e+06	2.26056e+06	1.93421e+06	3.74285e+06	2.5394e+06	2.31604e+06	5.50592e+06	1.70806e+06	2.08732e+06	4.62732e+06	1.59526e+06	2.13518e+06	2.86946e+06	1.99336e+06	2.49616e+06	2.71758e+06	3.53415e+06	2.62753e+06	1.41003e+06	1.8229e+06	2.49757e+06	1.86364e+06	1.7124e+06	2.37918e+06	2.39419e+06	1.26163e+06	1.45648e+06	1.60325e+06	2.16608e+06	1.18678e+06	2.23138e+06	1.485e+06	1.56129e+06	1.62262e+06	1.69052e+06	1.44092e+06	1.56489e+06	1.68879e+06	1.72619e+06	1.39349e+06	1.54994e+06	1.17592e+06	1.07469e+06	1.60351e+06	2.37031e+06
m_91	4.42599e+08	4.17505e+08	4.07506e+08	4.60336e+08	3.98488e+08	5.17224e+08	3.6119e+08	3.17293e+08	4.70183e+08	4.98807e+08	3.57469e+08	4.8e+08	4.48368e+08	3.55285e+08	3.96963e+08	4.15277e+08	3.87933e+08	5.0706e+08	3.81383e+08	4.96207e+08	3.8126e+08	667330155	3.88411e+08	3.97441e+08	3.67691e+08	4.80625e+08	5.77476e+08	5.1888e+08	4.37065e+08	4.43001e+08	4.2498e+08	2.20338e+08	3.98235e+08	3.93066e+08	3.72737e+08	5.36048e+08	4.93421e+08	3.92427e+08	4.09961e+08	4.47319e+08	3.79953e+08	4.16971e+08	4.27129e+08	4.6303e+08	4.18385e+08	4.00065e+08	4.68921e+08	3.19072e+08	3.50859e+08
m_92	1.73036e+08	1.41736e+08	1.74513e+08	158938487	1.81639e+08	1.89809e+08	1.99423e+08	1.58063e+08	188973439	2.16336e+08	1.71942e+08	1.90665e+08	1.89642e+08	1.5067e+08	1.47675e+08	1.4982e+08	1.90926e+08	1.90583e+08	1.82109e+08	1.73491e+08	1.64171e+08	2.1086e+08	1.48583e+08	1.90323e+08	1.68503e+08	1.90365e+08	2.09506e+08	1.41858e+08	1.94559e+08	1.95318e+08	1.61908e+08	1.55243e+08	2.08623e+08	1.57676e+08	1.57676e+08	2.1563e+08	1.05066e+08	1.86904e+08	1.85244e+08	1.52871e+08	1.78166e+08	150047420	1.91058e+08	1.87397e+08	2.21202e+08	1.56162e+08	1.70706e+08	189590241	1.7694e+08
m_93	3.57543e+07	2.60177e+07	2.64635e+07	2.42182e+07	1.79001e+07	2.78947e+07	2.81263e+07	1.92691e+07	3.94936e+07	3.27862e+07	1.81645e+07	4.86862e+07	2.88168e+07	2.62326e+07	1.92869e+07	1.94829e+07	2.40356e+07	3.69538e+07	2.08798e+07	3.09577e+07	3.7277e+07	2.39996e+07	2.46782e+07	3.53657e+07	2.01639e+07	2.34996e+07	2.85583e+07	2.91098e+07	2.62308e+07	3.80944e+07	2.6843e+07	2.4483e+07	2.78131e+07	2.80764e+07	2.55082e+07	4.23875e+07	1.5978e+07	3.31325e+07	3.65015e+07	3.31286e+07	3.16687e+07	3.43741e+07	2.90846e+07	3.8182e+07	3.24785e+07	2.35395e+07	2.5025e+07	3.63386e+07	37305288
m_94	1.06298e+06	621172	5.66866e+06	3.62806e+06	472101	2.72024e+06	2.38086e+06	2.30655e+06	686603	3.13772e+06	3.06291e+06	2.63341e+07	956460	1.75345e+06	1.83013e+06	3.0859e+06	1.14189e+06	2.52292e+06	3.87996e+06	1.74571e+06	5.38221e+06	1.81865e+06	3.91281e+06	933221	2.92541e+06	478578	979774	6.17265e+06	3.43363e+06	3.5928e+07	4.15628e+07	4.56213e+07	2.83691e+07	3.15683e+07	3.01832e+07	32846083	3.25472e+07	3.80165e+07	5.18976e+07	3.8396e+07	3.76787e+07	2.18182e+07	3.69859e+07	3.59155e+07	3.50203e+07	2.53809e+07	2.93485e+07	5.79299e+07	3.40156e+07
m_95	1.83499e+07	2.22189e+07	2.5353e+07	2.62109e+07	2.39878e+07	1.65537e+07	2.6788e+07	2.75194e+07	2.44185e+07	2.76371e+07	1.56696e+07	4.85494e+07	2.72112e+07	2.47101e+07	1.49239e+07	3.07595e+07	2.48033e+07	3.18857e+07	2.59286e+07	3.51279e+07	2.74759e+07	1.36899e+07	2.08055e+07	2.1046e+07	2.43188e+07	2.35201e+07	1.34009e+07	2.66756e+07	3.20356e+07	5.79016e+07	4.95278e+07	4.89284e+07	4.5174e+07	5.44244e+07	5.22427e+07	3.9824e+07	3.10809e+07	4.26229e+07	3.87445e+07	3.47141e+07	4.03389e+07	4.11456e+07	3.20299e+07	4.26838e+07	5.73311e+07	4.43837e+07	2.83203e+07	4.40949e+07	4.59794e+07
m_96	1.16387e+07	9.59399e+06	1.17091e+07	1.06075e+07	1.08428e+07	7.45085e+06	7.6946e+06	7.55618e+06	7.96682e+06	8.16301e+06	6.01198e+06	8.7455e+06	8.8406e+06	9.35211e+06	1.1098e+07	1.06763e+07	1.08902e+07	9.78348e+06	7.82669e+06	8.85958e+06	6.50588e+06	4.70559e+06	6.404e+06	6.62771e+06	6.18167e+06	7.94366e+06	6.64552e+06	7.84075e+06	8.19748e+06	9.98769e+06	8.24905e+06	9.55834e+06	1.1101e+07	9.47052e+06	1.05119e+07	8.76747e+06	6.80426e+06	9.85939e+06	8.16365e+06	6.10834e+06	7.8336e+06	7.06917e+06	7.94092e+06	1.08632e+07	1.12761e+07	7.96612e+06	7.48252e+06	8.90803e+06	9.39254e+06
l_0	1.79286e+06	2.66441e+06	2.49921e+06	3.11927e+06	2.75015e+06	1.4168e+06	1.4409e+06	2.209e+06	1.86178e+06	1.66984e+06	2.04499e+06	3.71703e+06	2.28988e+06	2.89853e+06	1.80606e+06	3.47998e+06	2.75334e+06	1.80619e+06	1.97594e+06	2.50686e+06	1.65298e+06	1.60071e+06	1.27289e+06	1.65349e+06	1.96381e+06	2.68352e+06	1.87886e+06	2.00671e+06	3.08516e+06	4.64675e+06	4.40847e+06	5.40874e+06	6.9073e+06	2.49872e+06	5.22556e+06	4.2436e+06	4.52859e+06	4.33417e+06	5.96386e+06	5.09865e+06	4.5313e+06	4.19337e+06	5.32779e+06	5.89203e+06	6.15201e+06	5.0193e+06	4.71021e+06	5.66314e+06	5.95047e+06
l_1	942602	1.22351e+06	1.32718e+06	1.53263e+06	1.00799e+06	648641	1.19006e+06	965692	621770	425262	763146	956291	917632	1.19599e+06	1.30661e+06	1.62511e+06	1.45663e+06	872073	756526	986898	592719	620336	572474	698516	759782	724831	623506	810925	709339	2.06225e+06	1.36601e+06	1.6388e+06	1.54031e+06	1.41475e+06	1.46927e+06	1.32474e+06	1.03469e+06	1.97047e+06	1.20613e+06	920792	1.10179e+06	892385	1.29241e+06	1.42476e+06	2.30076e+06	1.62376e+06	1.44162e+06	1.38279e+06	1.07317e+06
l_2	1.22023e+06	1.55017e+06	1.70943e+06	2.27667e+06	1.84462e+06	868426	1.43455e+06	1.11395e+06	1.21957e+06	1.36618e+06	1.26778e+06	3.73306e+06	1.45917e+06	1.37499e+06	1.1947e+06	2.63568e+06	1.7872e+06	1.41502e+06	1.26173e+06	1.98257e+06	1.88352e+06	952209	1.07652e+06	1.1016e+06	1.35801e+06	1.31603e+06	998306	1.59893e+06	1.83823e+06	5.25821e+06	5.47436e+06	5.3987e+06	6.83706e+06	5.01914e+06	6.20469e+06	3.85921e+06	3.71461e+06	4.83973e+06	5.82056e+06	5.0936e+06	5.30133e+06	4.34304e+06	5.52172e+06	6.61018e+06	7.64771e+06	5.80213e+06	5.11409e+06	7.89009e+06	7.34599e+06
l_3	9.59366e+07	1.13668e+08	1.1911e+08	1.48106e+08	1.04349e+08	6.84665e+07	9.19256e+07	9.4014e+07	8.13816e+07	9.31849e+07	7.65618e+07	5.9918e+07	1.0059e+08	1.19195e+08	9.79978e+07	1.26337e+08	1.18692e+08	1.01236e+08	1.17387e+08	1.04306e+08	4.77731e+07	5.85861e+07	6.33963e+07	6.82905e+07	8.93941e+07	9.07422e+07	7.7258e+07	1.1054e+08	9.78346e+07	4.66423e+07	4.66709e+07	4.52523e+07	5.52991e+07	5.88211e+07	5.352e+07	3.32027e+07	3.71394e+07	4.37687e+07	4.733e+07	3.64407e+07	4.07787e+07	3.83146e+07	4.42259e+07	5.22097e+07	4.61028e+07	4.25466e+07	3.96711e+07	4.84401e+07	4.90225e+07
l_4	1.71913e+06	2.56638e+06	2.21114e+06	3.82464e+06	2.05714e+06	993853	1.41083e+06	2.3018e+06	1.47763e+06	1.86036e+06	2.33947e+06	1.00235e+06	2.13051e+06	3.47875e+06	2.05594e+06	2.04813e+06	1.93485e+06	1.39222e+06	2.12155e+06	1.90939e+06	591666	688783	1.66533e+06	1.03046e+06	2.03391e+06	2.28746e+06	791826	2.06146e+06	1.95689e+06	409747	462184	246927	150782	387983	365594	171451	187120	152315	426721	434753	191347	272992	272500	293811	170631	208100	239981	137480	490050
l_5	5.07595e+06	6.20096e+06	7.28604e+06	9.30945e+06	5.76953e+06	5.07628e+06	5.8696e+06	6.35896e+06	5.38257e+06	4.92122e+06	4.97163e+06	3.81495e+06	6.61722e+06	8.22885e+06	6.35272e+06	5.67255e+06	6.02882e+06	5.33405e+06	6.01464e+06	5.64125e+06	2.82027e+06	3.23693e+06	4.01817e+06	6.03347e+06	4.95873e+06	5.48009e+06	3.95586e+06	5.2673e+06	4.29706e+06	1.30854e+06	1.0575e+06	1.03266e+06	816519	1.44219e+06	1.00199e+06	839922	873683	738618	1.47567e+06	734785	975839	1.42928e+06	790218	1.17749e+06	642932	613030	691532	618568	1.17384e+06
l_6	1.18148e+06	1.26065e+06	1.68193e+06	1.88126e+06	2.1011e+06	1.19896e+06	1.32767e+06	1.18893e+06	1.24911e+06	1.08802e+06	1.21555e+06	1.55126e+06	1.51007e+06	1.85437e+06	1.6227e+06	1.04561e+06	1.49614e+06	1.39897e+06	1.3553e+06	1.13285e+06	1.11682e+06	1.03295e+06	853958	1.06363e+06	969579	941217	1.10247e+06	1.27553e+06	1.10039e+06	536341	611614	505832	413735	635781	504360	376785	427066	242363	750705	453311	510100	506137	420967	591598	514402	396129	449130	386991	500052
l_7	1.3235e+06	2.06694e+06	1.80526e+06	2.50737e+06	1.30683e+06	921587	1.55153e+06	1.89551e+06	848565	1.43063e+06	1.37411e+06	733912	1.60401e+06	1.97424e+06	1.6926e+06	1.90167e+06	2.3521e+06	1.61802e+06	1.9023e+06	1.61585e+06	513969	749195	1.00518e+06	1.40385e+06	1.48636e+06	1.76158e+06	746615	1.56278e+06	1.15418e+06	359979	290100	400147	329504	335198	354743	392622	443762	323332	471846	352632	388296	340667	377681	375727	333525	314475	319067	432693	434340
l_8	3.63587e+06	4.91195e+06	5.52034e+06	7.1602e+06	4.94622e+06	4.13798e+06	4.98821e+06	4.56791e+06	3.10264e+06	4.3948e+06	4.08241e+06	2.95164e+06	5.34038e+06	6.17523e+06	5.00361e+06	4.68734e+06	5.80072e+06	4.50088e+06	5.24653e+06	4.07794e+06	3.00335e+06	2.92315e+06	2.7367e+06	5.04911e+06	4.1287e+06	4.24162e+06	4.35287e+06	4.46921e+06	3.50973e+06	866683	626842	562836	558908	913674	752713	779213	542514	410114	954667	521249	593601	715612	391633	565087	710395	526207	388596	463136	679460
l_9	3.36919e+06	4.05836e+06	4.12286e+06	5.77585e+06	3.57188e+06	2.42365e+06	2.98886e+06	2.93483e+06	2.56508e+06	2.44392e+06	2.55451e+06	2.25007e+06	3.53689e+06	4.48387e+06	5.11658e+06	4.88512e+06	4.16083e+06	3.01714e+06	3.89846e+06	3.53387e+06	1.99953e+06	2.04647e+06	2.0001e+06	2.91994e+06	3.06335e+06	3.1148e+06	2.74038e+06	3.39583e+06	2.87455e+06	1.56706e+06	1.33467e+06	1.04732e+06	1.26615e+06	1.71653e+06	1.35144e+06	554466	515628	522005	852960	385306	467504	965710	625500	1.07361e+06	822216	536357	690814	554628	845807
l_10	1.85572e+06	2.17215e+06	2.12681e+06	3.16474e+06	1.91421e+06	933970	1.61613e+06	1.36587e+06	1.18989e+06	1.67753e+06	1.1487e+06	850970	1.71726e+06	1.92105e+06	2.31188e+06	1.85006e+06	2.33862e+06	1.5687e+06	2.13912e+06	1.67071e+06	913886	941281	658069	1.90333e+06	1.15516e+06	1.0442e+06	1.40314e+06	1.40716e+06	952921	397386	397279	410124	402212	396185	381133	405054	473783	340733	530704	416097	397978	353883	424914	385095	341841	337713	330143	444531	445169
m_97	2.46748e+08	2.03026e+08	2.56929e+08	2.28753e+08	2.39637e+08	1.6576e+08	1.63468e+08	1.76808e+08	1.87979e+08	1.74827e+08	1.45244e+08	1.94095e+08	1.96588e+08	202240776	2.59673e+08	2.45121e+08	2.40982e+08	221539579	1.79702e+08	2.03801e+08	1.46426e+08	1.14642e+08	147435019	1.48562e+08	1.34513e+08	1.76662e+08	1.55036e+08	1.67596e+08	1.81887e+08	2.23798e+08	1.93971e+08	2.12992e+08	2.35465e+08	2.07751e+08	2.25951e+08	1.90563e+08	1.57979e+08	2.1162e+08	1.81964e+08	1.49389e+08	1.71504e+08	1.65897e+08	1.77913e+08	2.26564e+08	2.47518e+08	1.87712e+08	1.83823e+08	1.97977e+08	2.03562e+08
m_98	1.73222e+06	2.14647e+06	2.013e+06	3.04913e+06	2.05544e+06	2.26056e+06	1.93421e+06	3.74285e+06	2.5394e+06	2.31604e+06	5.50592e+06	1.70806e+06	2.08732e+06	4.62732e+06	1.59526e+06	2.13518e+06	2.86946e+06	1.99336e+06	2.49616e+06	2.71758e+06	3.53415e+06	2.62753e+06	1.41003e+06	1.8229e+06	2.49757e+06	1.86364e+06	1.7124e+06	2.37918e+06	2.39419e+06	1.26163e+06	1.45648e+06	1.60325e+06	2.16608e+06	1.18678e+06	2.23138e+06	1.485e+06	1.56129e+06	1.62262e+06	1.69052e+06	1.44092e+06	1.56489e+06	1.68879e+06	1.72619e+06	1.39349e+06	1.54994e+06	1.17592e+06	1.07469e+06	1.60351e+06	2.37031e+06
m_99	4.45636e+06	3.89742e+06	3.13976e+06	4.88456e+06	3.20764e+06	4.10148e+06	4.47806e+06	2.27615e+06	6.13873e+06	5.30509e+06	1.26926e+06	4.64081e+06	3.65891e+06	3.15031e+06	1.22287e+06	3.93403e+06	3.63925e+06	3.9395e+06	3.71783e+06	3.99609e+06	5.95037e+06	1.0279e+06	3.17801e+06	5.84056e+06	2.67609e+06	6.38419e+06	1.40775e+06	4.51163e+06	5.02521e+06	4.0652e+06	3.00287e+06	2.53289e+06	3.4869e+06	3.66022e+06	3.28761e+06	7.97699e+06	535612	3.86764e+06	3.53606e+06	4.09043e+06	4.3291e+06	2.3347e+06	2.75027e+06	4.18002e+06	3.68589e+06	4.80536e+06	904346	2.37452e+06	5.10861e+06
m_100	1.61711e+07	1.43231e+07	1.68477e+07	1.01491e+07	1.8669e+07	1.45077e+07	1.28821e+07	1.36862e+07	1.34349e+07	1.38241e+07	7.27261e+06	8.92565e+06	1.20394e+07	1.52069e+07	1.75508e+07	1.52072e+07	2.41642e+07	1.41713e+07	1.13307e+07	1.24987e+07	1.65888e+07	1.3128e+07	1.30227e+07	1.79997e+07	1.52495e+07	1.27426e+07	1.06841e+07	8.43736e+06	1.17063e+07	1.0644e+07	1.27704e+07	9.97204e+06	1.02224e+07	1.05154e+07	7.41619e+06	1.45478e+07	8.13138e+06	1.07768e+07	8.13576e+06	9.21666e+06	9.57931e+06	6.35911e+06	1.04405e+07	1.01197e+07	8.10026e+06	7.65065e+06	6.77846e+06	1.23417e+07	1.01969e+07
m_101	3.05454e+06	2.48344e+06	2.17356e+06	3.27846e+06	2.13613e+06	2.74163e+06	2.62448e+06	1.87915e+06	3.48218e+06	3.05026e+06	1.62675e+06	2.98148e+06	2.31722e+06	2.297e+06	1.15466e+06	2.53011e+06	2.1577e+06	2.44738e+06	2.61173e+06	2.46566e+06	3.29304e+06	1.57684e+06	2.25535e+06	3.26531e+06	1.97393e+06	2.90618e+06	1.87953e+06	3.19231e+06	2.94471e+06	2.74863e+06	1.96849e+06	1.73623e+06	2.06721e+06	2.41181e+06	2.22936e+06	3.7543e+06	1.86451e+06	2.21901e+06	2.27148e+06	2.68553e+06	2.62241e+06	1.93261e+06	2.41551e+06	2.9758e+06	2.39881e+06	2.83487e+06	1.31878e+06	1.66236e+06	2.75839e+06
m_102	1.23918e+07	1.20338e+07	1.42207e+07	1.60793e+07	1.1151e+07	8.95241e+06	1.22609e+07	1.10898e+07	1.08436e+07	1.03113e+07	5.98866e+06	1.38896e+07	1.17519e+07	8.67745e+06	1.26527e+07	1.5535e+07	1.58488e+07	9.63097e+06	9.34929e+06	9.81489e+06	1.5495e+07	5.27727e+06	9.42422e+06	1.0689e+07	1.03136e+07	8.67673e+06	6.7281e+06	1.02913e+07	1.01321e+07	1.55404e+07	2.0968e+07	1.75712e+07	1.73408e+07	1.71531e+07	2.4098e+07	1.668e+07	1.43633e+07	2.15559e+07	1.58429e+07	1.86771e+07	1.75105e+07	1.58163e+07	1.36453e+07	1.74922e+07	2.53049e+07	2.04636e+07	1.27108e+07	1.96317e+07	19627442
m_103	4.63662e+06	4.40932e+06	5.55881e+06	6.11673e+06	4.67476e+06	3.6038e+06	4.54084e+06	3.81164e+06	4.08556e+06	3.4313e+06	3.02202e+06	5.43941e+06	4.74474e+06	3.54509e+06	5.33001e+06	5.69891e+06	6.23619e+06	4.2636e+06	3.56034e+06	4.14001e+06	5.3614e+06	2.58165e+06	3.96862e+06	3.74982e+06	3.93114e+06	3.19272e+06	2.86222e+06	3.88067e+06	3.83679e+06	5.70705e+06	7.51562e+06	6.79501e+06	6.68732e+06	6.32279e+06	8.87971e+06	6.1631e+06	7.38664e+06	7.31731e+06	6.68093e+06	8.41367e+06	6.76823e+06	6.32485e+06	5.55266e+06	8.13021e+06	9.22013e+06	7.47951e+06	5.82224e+06	8.5356e+06	7.7569e+06
m_104	4.10576e+06	5.62185e+06	5.11047e+06	5.40585e+06	6.65627e+06	5.63121e+06	5.54199e+06	5.13107e+06	4.97563e+06	5.69173e+06	3.44502e+06	4.02126e+06	5.46794e+06	4.65007e+06	3.48027e+06	3.90125e+06	4.34918e+06	4.47681e+06	5.89361e+06	5.85008e+06	5.64867e+06	4.95663e+06	6.05156e+06	5.61811e+06	5.76262e+06	5.16715e+06	2.96177e+06	3.65173e+06	4.76432e+06	3.73787e+06	4.64009e+06	2.63277e+06	3.16826e+06	3.35731e+06	2.54362e+06	2.26031e+06	1.67617e+06	2.53478e+06	2.24629e+06	2.98722e+06	2.27591e+06	2.66259e+06	2.62394e+06	2.64254e+06	1.75229e+06	2.32703e+06	1.60721e+06	1.88235e+06	2.48674e+06
m_105	5.97629e+06	1.79556e+07	3.97477e+06	4.77848e+06	1.00266e+07	4.6267e+06	1.49504e+06	5.02767e+06	1.52964e+06	898904	1.29332e+07	4.1976e+06	2.00921e+06	1.07787e+07	7.02209e+06	8.26709e+06	2.22101e+06	2.09499e+06	4.51279e+06	2.58752e+06	4.85487e+06	1.02879e+06	5.10491e+06	1.09442e+06	4.22144e+06	3.96564e+06	1.64686e+06	435312	1.94794e+06	1.8207e+06	1.38719e+06	3.02925e+06	5.43954e+06	2.74322e+07	2.23821e+07	2.82809e+06	5.60257e+06	1.28375e+07	1.06825e+07	1.93931e+07	2.64468e+07	5.10064e+06	8.80403e+06	3.10471e+06	1.81199e+06	1.11355e+07	1.74524e+06	4.5693e+06	2.99639e+06
m_106	1.17919e+06	1.22322e+06	1.62784e+06	1.15908e+06	2.6017e+06	1.35623e+06	1.33566e+06	2.2168e+06	1.33013e+06	1.47791e+06	756447	1.10477e+06	1.82895e+06	1.2395e+06	984821	1.04026e+06	1.41386e+06	1.99049e+06	1.19741e+06	1.16924e+06	1.19341e+06	761468	1.02731e+06	2.29901e+06	1.42294e+06	1.73053e+06	1.6557e+06	932390	1.69479e+06	1.15188e+06	382858	312869	1.40192e+06	540899	790275	1.20643e+06	348120	438514	309653	354612	446065	590758	763606	428482	688952	517907	302869	459000	269550
m_107	8.40249e+06	7.66421e+06	9.30267e+06	1.06797e+07	1.18328e+07	5.99077e+06	8.31259e+06	5.86554e+06	1.13591e+07	8.16066e+06	9.88829e+06	1.51345e+07	6.8411e+06	8.44982e+06	7.36143e+06	1.00901e+07	9.27096e+06	9.04921e+06	6.8271e+06	1.81063e+07	1.58289e+07	6.83254e+06	9.45302e+06	1.16537e+07	9.34381e+06	9.02018e+06	4.8462e+06	9.22053e+06	7.86516e+06	2.29062e+07	8.7466e+06	7.52436e+06	1.4299e+07	1.7647e+07	8.56884e+06	2.97771e+07	9.38993e+06	1.93923e+07	2.1623e+07	1.99705e+07	1.52588e+07	2.76728e+07	2.23732e+07	1.75533e+07	1.08986e+07	1.36388e+07	6.21685e+06	3.16742e+07	2.0184e+07
m_108	4.16369e+06	2.86008e+06	4.79855e+06	3.7985e+06	3.94895e+06	2.00857e+06	2.40658e+06	2.24943e+06	2.94708e+06	3.12569e+06	2.00205e+06	5.287e+06	3.71822e+06	2.89037e+06	4.23763e+06	3.40341e+06	4.33662e+06	2.74943e+06	2.59933e+06	2.31389e+06	4.99451e+06	1.80072e+06	3.17901e+06	2.79395e+06	2.94208e+06	2.76183e+06	2.68872e+06	2.53613e+06	2.95153e+06	6.22902e+06	6.18076e+06	5.54397e+06	4.72405e+06	5.55424e+06	5.86891e+06	5.28214e+06	3.86567e+06	5.77391e+06	6.01017e+06	6.47466e+06	6.69365e+06	6.38255e+06	4.98277e+06	6.98629e+06	6.30437e+06	5.23323e+06	3.65242e+06	5.93427e+06	5.02787e+06
m_109	6.03305e+07	3.55261e+07	4.83073e+07	3.33672e+07	2.5017e+07	5.39212e+07	4.66103e+07	2.64113e+07	7.8349e+07	4.69068e+07	1.70358e+07	1.05185e+08	3.90138e+07	3.21904e+07	2.90348e+07	2.58629e+07	3.03005e+07	7.09709e+07	3.77748e+07	4.94692e+07	8.42245e+07	3.08129e+07	3.55013e+07	7.43552e+07	2.65949e+07	3.16408e+07	4.70895e+07	4.50535e+07	3.51919e+07	7.34633e+07	4.64851e+07	3.90519e+07	5.2809e+07	5.34436e+07	4.16913e+07	7.86225e+07	3.757e+07	5.04412e+07	7.61625e+07	5.26457e+07	4.93092e+07	8.18473e+07	5.13624e+07	6.26574e+07	4.18939e+07	3.93712e+07	2.90454e+07	6.96375e+07	6.75176e+07
m_110	3.88552e+06	5.06111e+06	5.33502e+06	5.18857e+06	4.40525e+06	4.84702e+06	4.8644e+06	5.69502e+06	4.90327e+06	5.03481e+06	4.33416e+06	4.03682e+06	5.17799e+06	5.83838e+06	4.22711e+06	4.25714e+06	5.32823e+06	5.0197e+06	4.0629e+06	5.65979e+06	5.25101e+06	3.02053e+06	4.8019e+06	4.84685e+06	5.07235e+06	5.74287e+06	2.92032e+06	4.67226e+06	5.8496e+06	3.82779e+06	3.39396e+06	3.34378e+06	3.69871e+06	3.48827e+06	3.71108e+06	3.00985e+06	2.23999e+06	4.05445e+06	2.63999e+06	3.24707e+06	3.77646e+06	2.59169e+06	3.33027e+06	3.5529e+06	4.0407e+06	2.54766e+06	1.98606e+06	3.41264e+06	2.80874e+06
m_111	2.03459e+07	1.68868e+07	1.86933e+07	2.00537e+07	1.79691e+07	1.80382e+07	1.99683e+07	1.84187e+07	2.21683e+07	2.26836e+07	1.54445e+07	2.52571e+07	2.11449e+07	1.77918e+07	1.48222e+07	2.14765e+07	1.8948e+07	2.08399e+07	1.74218e+07	2.0802e+07	2.53986e+07	1.178e+07	1.75112e+07	2.06417e+07	1.81287e+07	2.01704e+07	1.37113e+07	1.77014e+07	2.10857e+07	2.53023e+07	2.46307e+07	2.39092e+07	2.29152e+07	2.34029e+07	2.86766e+07	2.62758e+07	2.06367e+07	2.82583e+07	2.73362e+07	3.06857e+07	3.04403e+07	2.47376e+07	2.23514e+07	2.91632e+07	2.7517e+07	2.60378e+07	1.63242e+07	2.44956e+07	2.58964e+07
m_112	5.2614e+06	4.73721e+06	4.64786e+06	5.65735e+06	4.41301e+06	3.83573e+06	5.18115e+06	4.80102e+06	5.30295e+06	5.63226e+06	3.55566e+06	7.66229e+06	5.69815e+06	4.70897e+06	4.04343e+06	6.16202e+06	4.69753e+06	5.69207e+06	4.46681e+06	5.05696e+06	6.47724e+06	2.61303e+06	4.11729e+06	5.13469e+06	4.91523e+06	5.64106e+06	3.52567e+06	4.12497e+06	4.85407e+06	7.04516e+06	6.97687e+06	6.77145e+06	6.34223e+06	6.41707e+06	8.32261e+06	7.60783e+06	5.34118e+06	8.6539e+06	8.47036e+06	9.67737e+06	9.14502e+06	7.54135e+06	6.43875e+06	8.77379e+06	7.74428e+06	6.96631e+06	4.02625e+06	8.60143e+06	8.16564e+06
m_113	1.5329e+06	634051	1.4802e+06	933510	1.2881e+06	964141	1.23127e+06	1.08176e+06	1.79637e+06	1.46784e+06	388394	1.72261e+06	996737	489945	693182	742266	1.16224e+06	1.59983e+06	971331	947405	956790	622349	452094	1.39086e+06	594959	821969	993744	679742	1.08081e+06	1.3977e+06	813329	656320	1.8332e+06	961396	1.25205e+06	2.07653e+06	481178	763651	1.22188e+06	973694	1.31875e+06	1.24649e+06	1.02008e+06	1.14287e+06	1.5482e+06	1.21461e+06	552141	849054	1.15274e+06
m_114	1.28503e+06	693513	612948	999243	2.82442e+06	6.18784e+06	7.27932e+06	1.14989e+06	7.3013e+06	6.64159e+06	268956	4.71868e+06	3.6369e+06	574038	931374	552024	4.17286e+06	5.71884e+06	1.72175e+06	876141	4.04647e+06	5.78051e+06	953964	1.18737e+07	681827	2.17207e+06	4.94864e+06	719433	1.4229e+06	3.23741e+06	642461	708117	3.591e+06	661181	813270	9.84163e+06	268763	1.8903e+06	2.03911e+06	708777	772775	1.48116e+06	366503	598137	4.9692e+06	623523	839492	3.58477e+06	1.68085e+06
m_115	1.02102e+07	9.97335e+06	1.09121e+07	1.27077e+07	8.35173e+06	8.11469e+06	8.66356e+06	7.99877e+06	1.2275e+07	9.92889e+06	8.0399e+06	2.02463e+07	8.65536e+06	9.98678e+06	8.50193e+06	1.21616e+07	1.12182e+07	1.06758e+07	8.19679e+06	1.12504e+07	2.0747e+07	9.77463e+06	1.4148e+07	1.27408e+07	1.3358e+07	1.02998e+07	6.7585e+06	9.72736e+06	9.01584e+06	1.49068e+07	1.19389e+07	9.10826e+06	1.08789e+07	1.21082e+07	9.68293e+06	2.34105e+07	1.44599e+07	2.39682e+07	3.02429e+07	2.69911e+07	1.833e+07	2.12114e+07	1.90044e+07	2.28607e+07	1.12475e+07	1.08579e+07	8.26064e+06	2.6667e+07	2.50112e+07
m_116	3.21327e+06	3.96511e+06	6.42977e+06	8.45384e+06	6.70854e+06	2.27776e+06	3.29669e+06	3.58325e+06	5.60129e+06	5.51456e+06	3.54205e+06	3.52642e+06	4.72986e+06	5.14611e+06	4.24874e+06	7.55948e+06	6.21723e+06	4.83925e+06	4.92651e+06	5.33081e+06	4.86387e+06	2.76964e+06	5.53612e+06	3.17797e+06	3.50611e+06	4.41695e+06	2.06179e+06	5.50421e+06	4.87225e+06	2.51173e+06	2.31836e+06	2.47973e+06	3.77377e+06	4.47259e+06	4.78253e+06	2.32989e+06	1.35541e+06	2.74499e+06	3.54753e+06	3.20126e+06	3.75802e+06	2.56934e+06	2.46621e+06	3.26706e+06	6.04922e+06	3.87817e+06	1.80259e+06	3.09642e+06	3.18439e+06
m_117	1.68098e+06	1.65216e+06	1.60714e+06	1.5623e+06	1.31855e+06	1.93053e+06	1.21692e+06	1.16346e+06	1.77973e+06	2.0493e+06	1.18175e+06	1.87342e+06	1.73158e+06	1.27098e+06	1.51916e+06	1.42983e+06	1.38667e+06	1.89726e+06	1.35672e+06	2.11062e+06	1.53413e+06	2.41756e+06	1.40312e+06	2.23999e+06	1.30346e+06	1.88659e+06	1.98166e+06	1.82016e+06	1.88418e+06	1.76698e+06	1.5546e+06	723492	1.32184e+06	1.31098e+06	1.35054e+06	2.13708e+06	1.8609e+06	1.55802e+06	1.49241e+06	1.60623e+06	1.52838e+06	1.59684e+06	1.44092e+06	1.72674e+06	1.55566e+06	1.43837e+06	1.66368e+06	1.18277e+06	1.2406e+06
m_118	2.28709e+06	2.24709e+06	2.30244e+06	2.46948e+06	2.20551e+06	1.81768e+06	2.293e+06	2.08021e+06	2.48425e+06	1.80974e+06	1.5943e+06	2.2309e+06	2.48368e+06	1.91903e+06	1.51052e+06	2.13018e+06	2.38068e+06	2.09142e+06	1.95089e+06	2.0038e+06	3.32818e+06	898349	2.05124e+06	1.68881e+06	1.83722e+06	2.13871e+06	1.26669e+06	2.23115e+06	2.39616e+06	2.78943e+06	2.91638e+06	2.75393e+06	2.14853e+06	2.76713e+06	2.99511e+06	2.44735e+06	2.11375e+06	2.88701e+06	2.61294e+06	3.63455e+06	2.92727e+06	2.78008e+06	1.86177e+06	2.45383e+06	2.6161e+06	2.62156e+06	1.37483e+06	2.88191e+06	2.40304e+06
m_119	2.88357e+06	2.59102e+06	2.77186e+06	3.46539e+06	2.4058e+06	1.48519e+06	2.12799e+06	2.32919e+06	2.49506e+06	2.44486e+06	913291	2.25602e+06	2.31484e+06	2.45469e+06	2.20945e+06	2.80399e+06	2.69566e+06	3.40795e+06	1.73865e+06	2.57804e+06	1.85736e+06	515330	1.86411e+06	1.75678e+06	1.30979e+06	2.19307e+06	1.28167e+06	2.55668e+06	2.56422e+06	1.52779e+06	1.58542e+06	1.69577e+06	1.1396e+06	1.5623e+06	1.46433e+06	2.10407e+06	815594	2.03262e+06	2.34239e+06	2.28582e+06	1.81178e+06	1.50938e+06	1.04063e+06	2.00632e+06	1.63047e+06	1.34313e+06	408017	2.21634e+06	2.21983e+06
m_120	336557	119782	205247	499616	1.29623e+06	1.38736e+06	2.84213e+06	693647	3.10308e+06	2.65881e+06	131868	3.20506e+06	2.38735e+06	111377	664183	119718	2.65774e+06	2.61549e+06	1.16401e+06	370783	1.74795e+06	2.52249e+06	268897	3.37108e+06	131004	860643	2.64599e+06	274185	777247	2.84951e+06	391025	124727	2.90659e+06	232598	676341	5.11254e+06	143255	1.7443e+06	1.18624e+06	116683	119322	956660	142694	114384	5.45688e+06	182370	1.3131e+06	2.64659e+06	925044
m_121	1.36433e+07	7.99469e+06	1.15721e+07	8.53558e+06	5.65442e+06	8.88575e+06	9.15964e+06	5.75606e+06	1.72607e+07	1.04731e+07	3.11372e+06	2.99868e+07	8.06961e+06	7.55567e+06	5.9671e+06	7.00637e+06	7.94564e+06	1.49916e+07	7.66561e+06	1.15545e+07	2.54177e+07	6.85458e+06	1.03061e+07	1.79141e+07	7.94156e+06	7.78636e+06	6.83554e+06	1.01561e+07	7.44164e+06	2.15088e+07	1.25402e+07	9.09915e+06	1.14221e+07	1.26576e+07	9.41111e+06	2.46997e+07	7.8504e+06	1.9286e+07	2.7861e+07	2.14884e+07	1.68145e+07	2.53029e+07	1.69204e+07	2.18418e+07	1.03385e+07	9.9186e+06	5.61201e+06	2.47423e+07	2.49794e+07
m_122	2.39956e+07	2.23458e+07	2.50288e+07	2.58555e+07	2.13187e+07	2.1773e+07	2.10528e+07	2.56155e+07	2.34828e+07	2.27095e+07	1.55575e+07	2.97073e+07	2.54438e+07	2.64742e+07	2.37564e+07	2.69826e+07	2.09085e+07	2.50707e+07	2.04687e+07	2.18162e+07	2.45103e+07	1.3459e+07	2.04497e+07	2.31754e+07	2.05566e+07	2.24687e+07	1.55755e+07	1.87507e+07	2.09441e+07	2.15665e+07	2.03094e+07	1.99827e+07	1.99841e+07	2.5974e+07	2.54215e+07	2.24474e+07	2.64829e+07	2.17989e+07	2.17799e+07	2.33251e+07	2.31826e+07	1.71683e+07	2.01553e+07	2.36215e+07	2.50131e+07	2.24707e+07	1.59249e+07	1.95523e+07	2.41057e+07
m_123	1.73856e+06	1.57165e+06	2.52241e+06	1.37176e+06	1.86509e+06	1.49992e+06	2.81938e+06	2.02759e+06	2.3842e+06	1.95486e+06	777904	2.73855e+06	1.70579e+06	1.11026e+06	1.59326e+06	2.09227e+06	6.47599e+06	2.27577e+06	2.03051e+06	2.72159e+06	2.10689e+06	2.43474e+06	1.00476e+06	2.28469e+06	1.21109e+06	1.9809e+06	1.30785e+06	4.39687e+06	2.11972e+06	3.65243e+06	4.85336e+06	2.08622e+06	2.73358e+06	1.59754e+06	2.53955e+06	2.63492e+06	1.98782e+06	1.50094e+06	1.667e+06	1.62699e+06	1.72468e+06	1.87611e+06	2.15113e+06	2.34259e+06	2.75439e+06	2.26887e+06	1.24644e+06	2164202	2.98226e+06
m_124	2.14313e+07	1.68452e+07	1.5721e+07	1.06587e+07	1.29942e+07	2.09819e+07	2.44464e+07	1.63493e+07	3.20723e+07	2.38478e+07	1.03792e+07	1.69231e+07	1.12713e+07	1.28484e+07	1.52836e+07	1.07755e+07	1.38612e+07	1.61338e+07	1.20735e+07	2.20142e+07	1.6787e+07	7.36788e+06	7.64056e+06	2.25012e+07	1.61073e+07	2.09972e+07	1.16675e+07	1.10279e+07	1.79731e+07	1.85426e+07	1.46232e+07	2.18394e+07	1.24238e+07	2.14027e+07	1.43271e+07	1.8288e+07	5.62543e+06	1.56337e+07	1.39987e+07	1.08233e+07	1.81809e+07	1.20149e+07	1.03266e+07	1.50628e+07	1.36408e+07	1.52743e+07	1.14744e+07	1.17659e+07	1.76415e+07
m_125	2.71604e+06	2.27917e+06	2.49552e+06	2.54122e+06	2.54589e+06	2.11255e+06	2.42555e+06	1.9478e+06	3.10169e+06	2.44378e+06	1.57854e+06	3.62942e+06	2.2192e+06	2.19908e+06	2.28585e+06	2.70896e+06	2.87719e+06	2.59523e+06	2.29857e+06	2.26866e+06	3.75592e+06	1.36925e+06	2.1605e+06	2.92872e+06	2.49859e+06	3.32779e+06	1.92499e+06	2.08009e+06	2.31826e+06	3.77859e+06	2.37654e+06	2.5787e+06	2.1823e+06	2.51031e+06	2.41183e+06	3.48399e+06	2.79035e+06	4.03553e+06	3.83889e+06	3.49606e+06	3.19245e+06	3.18972e+06	2.5854e+06	3.45892e+06	2.86569e+06	2.57462e+06	1.81209e+06	3.87065e+06	4.02945e+06
m_126	9.93501e+06	1.01877e+07	1.18245e+07	1.23737e+07	1.05495e+07	5.89238e+06	9.6009e+06	9.79236e+06	1.0563e+07	9.80494e+06	4.41038e+06	9.06151e+06	1.00171e+07	1.04154e+07	9.07781e+06	1.20798e+07	1.17788e+07	1.3075e+07	6.33031e+06	1.13501e+07	8.46759e+06	3.1679e+06	9.12982e+06	8.24073e+06	6.72062e+06	8.93031e+06	5.00728e+06	1.00988e+07	1.05872e+07	7.5628e+06	7.28202e+06	8.52636e+06	6.01539e+06	7.20145e+06	6.9931e+06	9.01109e+06	3.52416e+06	9.08276e+06	9.79181e+06	1.01536e+07	9.1909e+06	7.23213e+06	5.10998e+06	7.73559e+06	7.38672e+06	6.53285e+06	2.99759e+06	9.75959e+06	8.66155e+06
m_127	604783	642528	670008	674437	655300	489243	612055	496149	730360	477699	399061	699798	696405	583117	481336	612147	611366	604692	541312	501720	1.01217e+06	241697	508918	468812	559498	602681	321012	616521	678311	843714	807616	821524	718197	773661	865139	626604	628397	863329	786689	1.16006e+06	950355	829320	488962	726709	681801	754864	350525	796838	586546
m_128	415171	289691	331041	387049	297247	486039	554141	352754	583969	569842	352414	1.20191e+06	509565	391029	321682	323808	405767	647879	366474	314292	762270	329610	387032	435808	366216	364399	442271	353159	484156	735757	617910	572174	615384	515496	588224	1.08529e+06	866639	751114	735101	664445	692207	583245	637997	725648	795095	442703	411608	909297	731630
m_129	697937	725284	926649	6.86889e+06	1.95256e+06	6.17929e+06	3.42975e+06	3.12771e+06	237988	5.17876e+06	1.95351e+06	6.56777e+07	2.30613e+06	3.38356e+06	1.52637e+06	3.79891e+06	2.34238e+06	2.15528e+06	4.63608e+06	3.44491e+06	1.02489e+07	1.29748e+06	6.32577e+06	642815	1.27465e+06	430784	814665	2.71573e+06	4.81324e+06	3.65934e+07	4.47747e+07	3.36341e+07	1.00242e+08	1.07685e+08	7.16398e+07	9.08123e+07	1.28992e+08	7.95153e+07	8.37546e+07	1.15598e+08	9.5069e+07	5.54767e+07	9.10056e+07	1.0849e+08	6.4368e+07	7.18656e+07	4.16474e+07	1.28636e+08	7.28656e+07
m_130	106111	87561.8	151183	132437	105887	120148	83320.3	146241	115657	100053	140012	930483	133595	90778	85620.6	164745	83100.9	112423	204156	124837	522733	98114.6	546355	107150	104227	126250	111127	223951	209358	1.49746e+06	1.61967e+06	1.4606e+06	3.125e+06	4.08421e+06	2.80736e+06	2.29073e+06	5.47049e+06	4.21216e+06	2.50794e+06	3.44066e+06	3.25247e+06	2.05042e+06	4.37146e+06	6.91963e+06	1.55335e+06	2.01923e+06	1.28759e+06	7.828e+06	2.23882e+06
m_131	1.18154e+08	8.56863e+07	1.24191e+08	1.12961e+08	9.37809e+07	6.26405e+07	8.32749e+07	7.4138e+07	1.26664e+08	8.97609e+07	6.66674e+07	2.29854e+08	7.67445e+07	8.55528e+07	8.9981e+07	132484727	1.20332e+08	1.08996e+08	9.778e+07	1.16746e+08	2.54388e+08	7.35786e+07	1.31214e+08	1.43382e+08	1.45366e+08	9.81586e+07	6.05762e+07	9.54979e+07	7.80945e+07	1.87934e+08	1.41398e+08	9.86418e+07	126833023	1.36641e+08	9.08754e+07	2.63488e+08	8.42688e+07	2.8078e+08	340794485	3.25274e+08	1.98609e+08	2.65816e+08	2.11601e+08	2.69664e+08	1.19604e+08	1.15766e+08	6.56763e+07	3.52878e+08	3.23037e+08
m_132	1.82334e+06	1.42312e+06	1.65488e+06	1.54482e+06	1.26376e+06	738141	800307	1.0358e+06	1.02609e+06	808083	1.09628e+06	1.44282e+06	1.56913e+06	1.21423e+06	1.09892e+06	1.56547e+06	1.35235e+06	781278	1.10357e+06	1.13642e+06	1.08189e+06	281577	949566	544414	1.40651e+06	1.24179e+06	347864	1.48756e+06	1.43757e+06	2.15355e+06	2.3425e+06	2.33035e+06	1.89176e+06	1.96039e+06	2.33337e+06	1.71359e+06	1.46489e+06	2.07601e+06	3.11871e+06	3.56041e+06	2.63756e+06	2.37116e+06	1.74802e+06	2.11133e+06	2.37372e+06	2.2066e+06	1.29398e+06	2.57171e+06	2.26599e+06
m_133	1.74738e+06	1.50635e+06	1.93927e+06	2.0176e+06	1.72701e+06	1.21201e+06	1.87616e+06	1.38173e+06	1.73193e+06	1.44765e+06	1.88243e+06	1.42238e+06	1.69908e+06	1.5489e+06	1.99106e+06	1.71386e+06	1.92223e+06	1.58281e+06	1.23968e+06	1.36499e+06	1.80069e+06	742629	1.6151e+06	1.36935e+06	1.19829e+06	1.42653e+06	2.24612e+06	1.40223e+06	1.72712e+06	775724	742117	617306	600731	647994	792478	488085	444096	747514	590643	665429	853369	964267	606362	764022	708006	617952	555901	715326	616549
m_134	624743	672004	640973	680258	767596	1.98465e+06	2.26837e+06	1.11946e+06	1.69692e+06	1.50669e+06	634884	1.3308e+06	1.34917e+06	693605	925664	509109	1.45387e+06	1.45833e+06	1.01923e+06	660798	1.03109e+06	2.48854e+06	584055	2.32523e+06	853755	1.43444e+06	1.77893e+06	654126	762729	1.59446e+06	941378	834958	1.83356e+06	512037	717894	1.08071e+06	1.64549e+06	1.57058e+06	902085	724218	1.03066e+06	1.30543e+06	806749	943577	1.97784e+06	930150	1.00376e+06	1.54275e+06	660365
m_135	1.49075e+06	1.73568e+06	4.08124e+06	4.605e+06	2.5006e+06	3.16188e+06	3.7117e+06	3.58952e+06	2.01576e+06	2.15499e+06	5.08281e+06	3.65073e+06	1.84857e+06	2.72748e+06	3.07385e+06	3.03652e+06	2.88899e+06	2.43284e+06	2.54425e+06	3.46384e+06	6.16551e+06	2.10736e+06	4.10723e+06	1.0235e+06	2.75925e+06	2.25402e+06	1.31337e+06	2.72131e+06	3.46078e+06	4.32551e+06	5.38277e+06	7.51843e+06	3.16974e+06	3.93998e+06	4.79682e+06	2.71614e+06	3.38394e+06	5.53709e+06	5.47358e+06	4.12677e+06	4.78329e+06	3.50683e+06	5.46596e+06	5.79268e+06	3.20599e+06	2.36632e+06	3.9746e+06	5.24489e+06	2.41924e+06
m_136	7.02474e+07	9.16909e+07	9.14637e+07	1.06273e+08	5.70919e+07	4.29247e+07	5.20361e+07	7.51363e+07	7.4954e+07	6.00379e+07	3.43575e+07	2.87744e+07	6.10681e+07	1.00857e+08	7.73989e+07	6.20502e+07	8.45657e+07	6.74103e+07	4.65267e+07	4.57695e+07	3.13926e+07	1.83372e+07	5.2006e+07	7.92617e+07	5.76349e+07	5.26341e+07	3.15893e+07	6.96608e+07	4.13187e+07	2.06896e+07	2.03707e+07	2.16873e+07	8.33374e+06	2.0082e+07	2.409e+07	2.04214e+07	5.95003e+06	2.62676e+07	3.48005e+07	3.19972e+07	28111167	2.03832e+07	7.08822e+06	2.14191e+07	1.01772e+07	1.77317e+07	9.78332e+06	3.07599e+07	2.80171e+07
m_137	1.25092e+06	1.50416e+06	1.20557e+06	1.10903e+06	1.46851e+06	657086	1.3329e+06	1.43815e+06	1.05471e+06	1.2597e+06	474690	1.55586e+06	1.82222e+06	1.51695e+06	633974	1.25747e+06	1.52342e+06	1.29478e+06	1.24712e+06	1.19945e+06	1.35667e+06	183895	1.41152e+06	786696	1.50195e+06	1.505e+06	337326	1.94329e+06	1.81153e+06	1.4348e+06	1.48187e+06	1.82927e+06	643034	1.48451e+06	1.51901e+06	1.31664e+06	440966	1.62561e+06	1.33856e+06	1.68158e+06	1.63446e+06	1.67811e+06	696970	1.24032e+06	1.42324e+06	1.4055e+06	408243	1.33849e+06	1.37113e+06
m_138	5.39401e+06	3.9183e+06	4.07541e+06	8.58918e+06	4.06662e+06	2.77972e+06	1.47292e+06	1.8616e+06	2.61062e+06	3.7104e+06	2.6007e+06	2.18214e+06	1.21138e+06	643926	3.78751e+06	3.1902e+06	4.81444e+06	3.90662e+06	2.37777e+06	4.22692e+06	418538	436748	5.96093e+06	1.77073e+06	2.05484e+06	1.83913e+06	608937	1.59444e+06	5.53205e+06	4.15771e+06	8.94321e+06	3.91108e+06	2.69189e+06	3.7637e+06	2.24165e+06	3.05016e+06	737778	5.14671e+06	5.5089e+06	1.79951e+06	3.09886e+06	3.67604e+06	1.44646e+06	2.75322e+06	3.05298e+06	5.74488e+06	3.65426e+06	2.52612e+06	5.25511e+06
m_139	6.09326e+07	5.28488e+07	5.20314e+07	5.7174e+07	5.3374e+07	5.8003e+07	4.4671e+07	5.00764e+07	6.5801e+07	6.44941e+07	4.48192e+07	7.35089e+07	5.7249e+07	5.47859e+07	5.38942e+07	5.6545e+07	6.49885e+07	5.07042e+07	5.34294e+07	6.2491e+07	6.92318e+07	6.49183e+07	6.87561e+07	6.19713e+07	6.49316e+07	6.26448e+07	5.50152e+07	5.38477e+07	6.12133e+07	6.57047e+07	4.55386e+07	4.70979e+07	5.63737e+07	5.29718e+07	5.72791e+07	8.09029e+07	8.91657e+07	7.24381e+07	7.18525e+07	6.54254e+07	6.22128e+07	61944517	4.74587e+07	6.01271e+07	6.34787e+07	5.54054e+07	4.91252e+07	6.09908e+07	5.46927e+07
m_140	4.58117e+06	4.14035e+06	4.32858e+06	4.3093e+06	1.72428e+07	4.21373e+06	3.20908e+06	5.57362e+06	7.70633e+06	4.4537e+06	4.54028e+06	1.43722e+07	3.54759e+06	4.4497e+06	4.37825e+06	6.81156e+06	5.67468e+06	4.35719e+06	4.32704e+06	4.16668e+06	1.39498e+07	5.68515e+06	5.22119e+06	8.33529e+06	8.11378e+06	1.09955e+07	3.01424e+06	6.18339e+06	4.11427e+06	1.99234e+07	5.90393e+06	5.41655e+06	6.09571e+06	7.81216e+06	4.67688e+06	1.16975e+07	2.10178e+07	1.19026e+07	1.52643e+07	2.35691e+07	7.88436e+06	1.51288e+07	1.41686e+07	1.1041e+07	6.16989e+06	4.19286e+06	5.72139e+06	2.8732e+07	1.01024e+07
m_141	4.78166e+07	4.71377e+07	4.52318e+07	5.02748e+07	3.82206e+07	2.8899e+07	3.71272e+07	3.40085e+07	4.87169e+07	4.36452e+07	3.45894e+07	6.43755e+07	4.0084e+07	4.74604e+07	3.48816e+07	4.83187e+07	5.3264e+07	4.73399e+07	3.67687e+07	4.67356e+07	6.55e+07	3.08469e+07	4.958e+07	4.60955e+07	4.89774e+07	4.52736e+07	3.07684e+07	4.26937e+07	4.30493e+07	5.86684e+07	4.6087e+07	4.34281e+07	3.8885e+07	4.634e+07	4.37164e+07	7.29823e+07	5.8173e+07	7.13513e+07	7.82841e+07	7.78819e+07	6.44846e+07	6.74217e+07	5.35242e+07	6.88701e+07	4.78802e+07	4.36016e+07	3.61136e+07	7.21184e+07	7.55679e+07
m_142	2.18765e+06	2.80245e+06	3.58186e+06	3.31781e+06	3.75099e+06	2.75935e+06	3.3157e+06	2.68689e+06	3.30803e+06	4.13832e+06	2.78473e+06	4.48241e+06	3.53559e+06	3.10467e+06	2.61173e+06	3.54802e+06	4.02536e+06	3.98527e+06	2.65817e+06	3.85627e+06	4.52353e+06	3.16109e+06	4.00552e+06	4.84346e+06	3.5842e+06	4.67014e+06	2.40345e+06	3.41231e+06	4.16999e+06	4.77597e+06	3.16614e+06	2.72818e+06	3.1797e+06	2.38048e+06	3.44545e+06	3.80032e+06	4.77976e+06	4.09398e+06	3.42008e+06	5.61909e+06	3.6616e+06	3.96926e+06	3.22068e+06	3.88654e+06	3.70149e+06	2.97045e+06	1.48895e+06	4.50384e+06	4.81645e+06
m_143	790323	814840	1.23535e+06	884318	1.42685e+06	1.62119e+06	1.03296e+06	1.79728e+06	1.02055e+06	980019	2.22898e+06	1.6763e+06	1.00007e+06	986246	1.92577e+06	1.37044e+06	928166	745806	1.34685e+06	1.0954e+06	2.40758e+06	2.48943e+06	1.47797e+06	1.22609e+06	1.95855e+06	1.09041e+06	1.49838e+06	845979	726058	1.48528e+06	1.47325e+06	1.23394e+06	2.21389e+06	1.34787e+06	783073	1.7503e+06	3.62945e+06	2.05139e+06	4.35989e+06	3.18796e+06	1.73298e+06	3.19141e+06	3.96493e+06	2.55907e+06	1.1039e+06	1.56352e+06	2.53055e+06	2.96752e+06	1.92223e+06
m_144	1.3009e+06	1.39971e+06	833352	1.31043e+06	805356	666041	397737	557081	957327	372777	1.05241e+06	457568	709485	575450	1.39444e+06	963403	1.28128e+06	626094	754431	774198	377510	680110	746055	731087	614552	417309	868278	505599	423029	1.49908e+06	1.52055e+06	1.6899e+06	1.22105e+06	924195	888606	482594	379586	670713	188494	406644	1.16192e+06	426168	503334	895304	1.43149e+06	1.05834e+06	1.19051e+06	287801	265778
m_145	1.05303e+06	1.10897e+06	1.01198e+06	1.21857e+06	858302	2.86611e+06	810598	3.08572e+06	2.4364e+06	1.71257e+07	4.50668e+06	857250	1.60681e+07	3.15469e+06	895501	836766	2.56716e+06	858191	898596	931342	769413	597584	1.26777e+07	843928	6.07018e+06	848658	696707	867646	737738	634638	3.36024e+06	525179	512901	642725	2.7805e+06	7.92621e+07	1.34088e+08	1.13054e+07	3.8532e+08	966228	3.7477e+06	752501	5.80878e+07	3.711e+06	532139	1.77417e+06	1.31459e+06	923433	2.13891e+06
m_146	155796	143909	180923	213239	116328	58790.7	98202.4	66426.4	269217	174118	76492.8	244108	135576	91919.6	94213.8	139247	188430	252506	171015	115997	257742	38575.8	96167	128596	171018	145104	111608	191112	193194	265969	336927	403570	153007	307307	246088	362580	125491	406307	1.06679e+06	948641	548367	480214	309120	389381	221733	191890	140353	911528	875314
m_147	7.17898e+07	6.89304e+07	9.31322e+07	9.50387e+07	7.7138e+07	5.26102e+07	6.69224e+07	6.91083e+07	8.2711e+07	7.19999e+07	5.84693e+07	1.36442e+08	6.55398e+07	7.9336e+07	6.48479e+07	1.06318e+08	9.42029e+07	7.23477e+07	8.22884e+07	7.97505e+07	157358847	7.05757e+07	1.26313e+08	1.03323e+08	1.20894e+08	8.77314e+07	4.86582e+07	7.74324e+07	7.78592e+07	120844638	1.25892e+08	8.18966e+07	8.53781e+07	8.82219e+07	7.62569e+07	1.51431e+08	1.14916e+08	1.79142e+08	2.23685e+08	2.10831e+08	1.5254e+08	194365933	1.40108e+08	1.71296e+08	8.40549e+07	1.0107e+08	6.55203e+07	2.23458e+08	1.81734e+08
m_148	1.70364e+08	1.19758e+08	1.2292e+08	1.23221e+08	9.731e+07	8.62572e+07	7.9022e+07	7.99482e+07	1.03409e+08	9.57074e+07	4.25558e+07	1.1519e+08	5.30059e+07	7.67142e+07	1.15839e+08	1.13763e+08	1.10787e+08	1.30813e+08	1.10961e+08	1.12373e+08	1.06111e+08	5.91263e+07	7.94501e+07	1.0912e+08	2.47615e+07	8.99375e+07	2.0437e+07	1.09926e+08	1.08646e+08	1.14314e+08	7.68607e+07	9.17856e+07	1.0351e+08	1.19973e+08	1.17029e+08	5.00989e+07	4.4878e+07	1.15517e+08	8.60464e+07	6.13174e+07	1.01468e+08	8.1705e+07	7.10435e+07	9.09818e+07	1.17028e+08	1.17635e+08	3.60964e+07	1.21174e+08	8.22896e+07
m_149	9.80491e+07	1.18424e+08	1.24049e+08	1.50393e+08	1.40725e+08	3.91017e+07	3.82219e+07	8.31789e+07	4.36498e+07	4.84092e+07	5.89773e+07	6.19189e+07	1.07909e+08	8.22495e+07	6.20747e+07	1.20359e+08	9.24673e+07	3.9078e+07	1.06674e+08	1.2198e+08	3.77466e+07	4.43698e+07	5.69116e+07	3.86068e+07	8.46906e+07	9.564e+07	3.97965e+07	8.82948e+07	1.11366e+08	1.05921e+08	1.36651e+08	1.50869e+08	1.45391e+08	1.4848e+08	1.67163e+08	6.59283e+07	7.69693e+07	1.10992e+08	1.20488e+08	1.44212e+08	1.17342e+08	9.68486e+07	1.05544e+08	1.15063e+08	104730953	1.13786e+08	8.2943e+07	1.24979e+08	112766388
m_150	1.0935e+08	6.31697e+07	1.05186e+08	7.31923e+07	5.02593e+07	7.40556e+07	7.01456e+07	4.76775e+07	1.45066e+08	8.39724e+07	2.96455e+07	2.74267e+08	6.46296e+07	6.18996e+07	5.46808e+07	6.58565e+07	6.63021e+07	1.23418e+08	6.52439e+07	1.02062e+08	2.45655e+08	6.94621e+07	9.67673e+07	1.57135e+08	7.96672e+07	6.75644e+07	5.74117e+07	8.29273e+07	5.96659e+07	1.87701e+08	1.14591e+08	7.58258e+07	1.11071e+08	1.09724e+08	7.99822e+07	2.36263e+08	8.58261e+07	1.93691e+08	2.8948e+08	2.1085e+08	1.57178e+08	2.64902e+08	1.76227e+08	2.19225e+08	8.7327e+07	8.83757e+07	5.01925e+07	2.54048e+08	2.42073e+08
m_151	4.66368e+07	5.94668e+07	5.48923e+07	6.94241e+07	3.3156e+07	1.71687e+07	2.72197e+07	4.57367e+07	4.81422e+07	3.78577e+07	1.01286e+07	8.91399e+06	3.68676e+07	6.45097e+07	4.1576e+07	3.79953e+07	5.40533e+07	4.23593e+07	2.57105e+07	2.57297e+07	1.07364e+07	1.78758e+06	2.63714e+07	4.63185e+07	3.20639e+07	2.92021e+07	7.68628e+06	4.09849e+07	1.90472e+07	3.61085e+06	3.51273e+06	3.65689e+06	1.21336e+06	3.66575e+06	5.4145e+06	3.12737e+06	724261	6.55457e+06	1.24146e+07	1.078e+07	7.25196e+06	3.92764e+06	583117	3.77709e+06	2.64389e+06	2.46697e+06	142875	8.62485e+06	7.44188e+06
m_152	3.19585e+07	2.98397e+07	3.29642e+07	3.40054e+07	2.80547e+07	2.78581e+07	2.75242e+07	3.01639e+07	3.07381e+07	3.07437e+07	2.18226e+07	3.5229e+07	3.1353e+07	2.92448e+07	3.12094e+07	3.59478e+07	2.87203e+07	3.33259e+07	2.74407e+07	2.93872e+07	3.17179e+07	2.06774e+07	2.57631e+07	3.03147e+07	2.6242e+07	2.816e+07	2.16464e+07	2.57112e+07	2.95464e+07	2.93439e+07	2.6724e+07	2.72917e+07	2.76447e+07	3.10295e+07	3.22817e+07	2.98846e+07	4.01428e+07	2.74032e+07	2.78818e+07	3.04324e+07	2.98843e+07	2.3811e+07	2.53628e+07	3.22945e+07	3.41801e+07	2.80667e+07	2.07277e+07	2.67726e+07	2.86807e+07
m_153	3.32685e+07	2.4505e+07	3.53494e+07	3.21963e+07	2.62618e+07	1.76569e+07	2.36481e+07	2.09629e+07	3.5644e+07	2.49331e+07	1.86744e+07	6.58557e+07	2.15741e+07	2.4585e+07	2.55097e+07	3.8615e+07	3.37649e+07	3.03625e+07	2.72621e+07	3.3344e+07	7.16222e+07	2.09799e+07	3.70171e+07	4.04289e+07	4.09196e+07	2.79007e+07	1.69312e+07	2.65124e+07	2.24005e+07	5.34005e+07	3.97878e+07	2.81026e+07	3.58888e+07	3.81585e+07	2.55919e+07	7.61402e+07	2.43814e+07	7.91537e+07	9.6286e+07	9.37187e+07	5.67378e+07	7.39164e+07	6.0396e+07	7.8867e+07	3.31286e+07	3.28049e+07	1.87124e+07	9.94635e+07	9.40141e+07
m_154	6.35467e+06	7.40756e+06	8.72769e+06	6.45601e+06	9.07376e+06	1.77278e+07	1.14916e+07	7.0911e+06	8.15677e+06	7.41014e+06	1.15046e+07	7.19183e+06	7.45877e+06	5.32539e+06	1.15046e+07	7.37218e+06	6.27664e+06	6.51281e+06	1.07837e+07	9.07766e+06	1.14862e+07	2.95773e+07	1.0089e+07	1.31617e+07	9.97504e+06	9.17456e+06	2.03168e+07	7.44084e+06	7.88147e+06	7.56243e+06	1.12775e+07	3.83594e+06	1.12825e+07	7.42741e+06	7.17519e+06	1.15243e+07	2.62063e+07	5.59275e+06	8.39123e+06	6.86985e+06	5.90148e+06	8.54922e+06	1.04789e+07	7.18115e+06	9.11933e+06	1.1624e+07	1.73629e+07	7.03013e+06	6.02746e+06
m_155	6.43894e+06	1.64021e+06	4.08372e+06	1.49479e+06	986133	4.7023e+06	2.70459e+06	1.04242e+06	1.0291e+07	3.12537e+06	403174	1.94036e+07	2.12635e+06	1.47735e+06	1.43848e+06	1.13392e+06	1.06404e+06	7.74281e+06	2.10983e+06	4.06836e+06	1.27011e+07	2.15131e+06	1.83239e+06	9.2695e+06	1.55676e+06	1.68497e+06	2.79641e+06	3.17978e+06	1.47763e+06	1.1271e+07	4.11841e+06	2.28146e+06	5.72145e+06	5.24975e+06	2.72738e+06	9.9587e+06	1.31889e+06	4.60798e+06	10736577	5.79846e+06	4.29278e+06	1.19911e+07	7.43899e+06	7.7739e+06	2.68935e+06	2.49384e+06	1.16571e+06	9.00343e+06	8.14694e+06
m_156	8.9304e+06	9.37384e+06	1.31225e+07	1.11225e+07	9.11756e+06	1.03046e+07	3.1164e+06	1.3689e+07	9.74312e+06	1.18363e+07	1.05482e+07	1.04797e+07	1.02942e+07	2.23579e+07	1.07414e+07	1.51882e+07	1.0576e+07	1.13149e+07	1.18737e+07	6.96428e+06	3.5818e+06	4.33262e+06	1.85392e+07	5.84821e+06	5.91391e+06	7.47366e+06	8.32461e+06	1.12317e+07	1.16878e+07	1.7397e+07	8.36553e+06	1.23109e+07	1.44988e+07	7.93967e+06	4.53663e+07	1.3783e+06	5.19636e+06	1.16887e+07	9.90414e+06	1.50739e+07	5.37475e+06	9.4127e+06	1.03091e+07	9.98447e+06	1.05552e+07	8.40005e+06	6.67377e+06	8.75457e+06	8.84458e+06
m_157	1.35134e+06	1.19971e+06	1.18428e+06	929646	838233	452684	807429	867589	725926	879163	643585	787423	752315	730687	1.07755e+06	1.19394e+06	1.26444e+06	993404	1.35763e+06	731015	648243	392561	824191	606606	712908	779497	636306	849414	1.09859e+06	1.25584e+06	1.40912e+06	1.02442e+06	931303	1.02223e+06	1.31197e+06	787168	275307	729370	577036	1.10938e+06	519953	650418	643258	451363	650434	982245	726761	1.20398e+06	1.23486e+06
m_158	4.91386e+07	3.9309e+07	5.14446e+07	4.39068e+07	5.06951e+07	3.39518e+07	3.36636e+07	3.41468e+07	3.54758e+07	3.34709e+07	2.65638e+07	3.94827e+07	3.81054e+07	3.90434e+07	5.60792e+07	4.72173e+07	4.63201e+07	4.38825e+07	3.69003e+07	3.91495e+07	3.05329e+07	1.39162e+07	3.22131e+07	2.8391e+07	2.73482e+07	3.6394e+07	3.09656e+07	3.23283e+07	3.50972e+07	4.59817e+07	4.31221e+07	4.50139e+07	5.12391e+07	4.49002e+07	4.65496e+07	3.7502e+07	2.96903e+07	4.53147e+07	4.01523e+07	3.23541e+07	3.39215e+07	3.6236e+07	3.89924e+07	5.04009e+07	5.0667e+07	4.29568e+07	3.28582e+07	3.95405e+07	4.05229e+07
m_159	6.05086e+07	5.9064e+07	5.57601e+07	4.0423e+07	3.84271e+07	2.2867e+07	3.65874e+07	3.60918e+07	3.35847e+07	3.81237e+07	3.30902e+07	3.49919e+07	3.7777e+07	3.90809e+07	4.3622e+07	5.28675e+07	3.33496e+07	3.87151e+07	3.5178e+07	4.18006e+07	3.18129e+07	2.21709e+07	3.24277e+07	2.70396e+07	3.50989e+07	3.3973e+07	1.7236e+07	4.29972e+07	3.99626e+07	5.42908e+07	4.22779e+07	4.83187e+07	3.67648e+07	4.05244e+07	5.37228e+07	2.87701e+07	2.02577e+07	4.01256e+07	2.68765e+07	4.37196e+07	3.11267e+07	3.20418e+07	3.69931e+07	2.88534e+07	3.21733e+07	4.11399e+07	3.2162e+07	5.91416e+07	5.50562e+07
m_160	1.94755e+07	1.93807e+07	2.04847e+07	2.14697e+07	2.06548e+07	2.45191e+07	5.20951e+07	1.43801e+07	2.09252e+07	3.74427e+07	792881	2.95828e+07	1.48121e+07	6.79324e+06	1.25934e+07	1.81185e+07	1.03865e+07	2.80142e+07	1.78747e+07	1.92031e+07	2.20752e+07	3.87801e+07	2.64789e+07	6.04461e+07	1.97939e+07	4.31894e+07	3.20617e+07	2.7021e+07	2.41336e+07	2.20778e+07	1.99676e+07	1.15052e+07	1.01894e+07	1.80687e+07	8.11327e+06	3.52093e+07	1.76502e+07	1.66257e+07	1.91797e+07	2.37772e+07	1.72949e+07	1.71438e+07	1.34322e+07	1.81145e+07	1.47417e+07	1.98735e+07	1.2076e+07	1.63671e+07	1.03979e+07
m_161	2.8652e+07	2.9259e+07	2.26149e+07	2.75619e+07	1.84912e+07	2.4106e+07	2.65605e+07	2.22903e+07	2.96403e+07	3.10887e+07	2.08789e+07	3.21985e+07	2.54746e+07	2.77229e+07	2.24249e+07	2.30764e+07	2.45921e+07	3.0423e+07	2.00707e+07	2.94634e+07	2.59798e+07	4.81547e+07	2.15033e+07	2.61631e+07	2.0171e+07	2.88782e+07	3.32005e+07	2.73596e+07	4.18823e+07	3.04578e+07	2.33553e+07	2.04367e+07	2.25873e+07	2.32155e+07	2.62567e+07	2.78954e+07	6.35556e+07	2.99297e+07	2.53176e+07	2.57611e+07	2.72737e+07	2.2262e+07	2.38138e+07	2.57775e+07	2.90826e+07	2.33883e+07	3.21834e+07	3.7627e+07	2.74874e+07
m_162	4.0175e+07	3.89568e+07	3.70267e+07	3.95574e+07	3.69028e+07	4.28227e+07	3.45546e+07	3.14606e+07	3.4869e+07	4.50946e+07	3.78316e+07	3.993e+07	3.52488e+07	3.08002e+07	3.66299e+07	3.58889e+07	3.50878e+07	4.35066e+07	3.53581e+07	4.21176e+07	3.06736e+07	7.03606e+07	3.29186e+07	3.70168e+07	3.30372e+07	3.73507e+07	5.67526e+07	4.3571e+07	3.94662e+07	4.22952e+07	3.77051e+07	2.34476e+07	3.24083e+07	3.46378e+07	2.85621e+07	4.5955e+07	5.38319e+07	3.71671e+07	3.86868e+07	3.9178e+07	3.31254e+07	3.75174e+07	3.78255e+07	3.93275e+07	3.39984e+07	3.64904e+07	4.98907e+07	3.20024e+07	2.29292e+07
m_163	9.50581e+06	2.02137e+07	1.71995e+07	2.41089e+07	2.22296e+07	2.8528e+07	2.68739e+07	1.54322e+07	1.74593e+07	1.91506e+07	1.6105e+07	3.44765e+07	1.93373e+07	1.6543e+07	2.22501e+07	1.91294e+07	1.80868e+07	2.68566e+07	1.46496e+07	2.23187e+07	1.10653e+07	2.28013e+07	7.014e+06	2.08879e+07	1.77722e+07	1.76724e+07	1.46962e+07	2.01417e+07	2.31027e+07	1.78858e+07	2.41059e+07	1.10256e+07	1.35467e+07	2.35228e+07	1.94605e+07	2.46993e+07	9.67659e+06	1.74728e+07	1.96854e+07	1.80565e+07	9.85511e+06	2.26575e+07	2.49742e+07	1.41272e+07	2.10358e+07	1.94139e+07	1.80939e+07	1.69831e+07	1.99333e+07
m_164	2.42749e+07	2.78946e+07	2.43682e+07	2.52415e+07	2.16196e+07	1.86516e+07	2.06738e+07	2.34568e+07	2.76337e+07	2.80637e+07	2.5011e+07	2.26594e+07	2.62885e+07	2.90566e+07	2.32602e+07	2.50626e+07	2.78086e+07	2.64396e+07	1.9903e+07	2.55454e+07	2.3566e+07	4.53903e+07	2.14854e+07	1.72816e+07	2.0893e+07	2.5017e+07	2.24603e+07	2.56902e+07	4.28092e+07	2.60494e+07	2.40766e+07	2.19371e+07	2.05407e+07	2.3642e+07	2.5545e+07	2.16814e+07	1.19617e+08	2.73507e+07	2.65468e+07	2.42645e+07	2.46925e+07	2.51607e+07	1.98523e+07	2.48479e+07	2.7208e+07	2.18869e+07	2.95666e+07	4.03087e+07	2.5301e+07
m_165	6.05086e+07	5.85925e+07	5.57786e+07	4.85873e+07	3.80492e+07	2.2867e+07	3.50058e+07	3.63632e+07	3.35847e+07	3.81529e+07	2.82084e+07	3.77614e+07	3.7777e+07	3.92343e+07	4.33728e+07	5.28911e+07	3.33496e+07	3.88937e+07	3.56086e+07	4.18006e+07	3.18129e+07	1.79986e+07	3.24277e+07	2.90679e+07	3.50989e+07	3.38399e+07	1.7236e+07	4.29972e+07	3.99626e+07	5.41299e+07	3.53279e+07	4.83187e+07	3.67648e+07	4.84435e+07	5.39625e+07	3.1652e+07	1.44379e+07	3.89837e+07	2.83882e+07	4.31793e+07	3.12612e+07	3.20551e+07	3.23041e+07	2.88534e+07	3.23225e+07	4.11399e+07	3.20208e+07	5.90381e+07	5.51799e+07
m_166	2.31349e+07	1.99238e+07	2.49549e+07	2.6294e+07	1.84537e+07	1.71598e+07	1.95168e+07	1.93781e+07	2.49711e+07	1.93891e+07	1.61699e+07	3.37302e+07	1.78975e+07	2.19225e+07	1.91707e+07	2.61928e+07	2.42503e+07	1.88936e+07	1.73955e+07	2.34755e+07	3.82134e+07	1.70045e+07	2.87325e+07	2.57717e+07	2.84304e+07	2.3975e+07	1.41149e+07	2.14492e+07	1.79835e+07	3.11764e+07	2.75444e+07	2.36426e+07	2.33855e+07	2.45286e+07	2.18348e+07	3.8368e+07	2.90542e+07	4.26037e+07	4.81313e+07	4.77032e+07	3.64218e+07	4.13952e+07	3.22572e+07	3.93696e+07	2.46437e+07	2.62762e+07	1.80766e+07	4.49265e+07	4.20983e+07
m_167	5.66959e+06	3.71896e+06	4.42643e+06	5.5445e+06	3.4338e+06	3.52655e+06	4.04479e+06	1.99624e+06	7.8358e+06	5.51009e+06	2.13167e+06	1.03456e+07	3.99055e+06	4.03592e+06	2.50585e+06	4.70353e+06	3.65597e+06	4.797e+06	3.50835e+06	4.67725e+06	1.22939e+07	2.21372e+06	4.37665e+06	7.08311e+06	5.53588e+06	3.98041e+06	2.41825e+06	4.40437e+06	3.84735e+06	7.4841e+06	4.39471e+06	3.67075e+06	5.0752e+06	4.96039e+06	3.19291e+06	1.70628e+07	2.02111e+06	9.08528e+06	1.18323e+07	1.25905e+07	8.33868e+06	8.51076e+06	7.07838e+06	9.29372e+06	5.01059e+06	4.94077e+06	1.86484e+06	8.38011e+06	1.03578e+07
m_168	3.66271e+07	3.23918e+07	3.19304e+07	4.7071e+07	3.52722e+07	3.13642e+07	2.84295e+07	2.7149e+07	2.55348e+07	3.09599e+07	3.07756e+07	2.83172e+07	2.89886e+07	2.587e+07	3.11431e+07	3.36599e+07	3.22521e+07	3.2926e+07	3.58545e+07	3.51669e+07	2.81285e+07	2.27418e+07	3.09331e+07	2.94936e+07	2.67214e+07	3.02895e+07	2.8908e+07	2.97593e+07	4.23189e+07	3.80449e+07	3.72085e+07	3.4578e+07	4.41289e+07	3.83312e+07	3.37415e+07	2.48735e+07	3.50851e+07	3.05373e+07	3.19938e+07	3.11854e+07	2.80202e+07	3.32119e+07	3.52936e+07	3.8953e+07	3.47455e+07	3.64555e+07	2.86336e+07	3.54748e+07	3.40777e+07
m_169	1.87921e+07	1.9292e+07	1.97809e+07	2.04334e+07	1.96897e+07	2.45191e+07	4.86368e+07	1.38755e+07	2.08456e+07	3.7025e+07	6.7919e+06	2.82703e+07	1.06595e+07	5.56222e+06	1.25934e+07	1.76566e+07	9.98762e+06	2.68438e+07	1.78747e+07	1.92031e+07	2.11e+07	3.86797e+07	2.65844e+07	5.75181e+07	1.891e+07	4.18602e+07	2.97361e+07	2.6345e+07	2.36476e+07	2.18674e+07	1.86869e+07	1.14702e+07	1.00556e+07	1.76077e+07	1.06253e+07	3.44569e+07	1.76502e+07	1.57356e+07	1.87346e+07	2.37521e+07	1.66769e+07	1.71571e+07	1.31939e+07	1.79475e+07	1.37616e+07	1.90364e+07	1.2076e+07	1.58427e+07	9.81476e+06
m_170	1.44158e+06	118161	2.58911e+06	1.15819e+06	4.60569e+06	107305	127165	131585	496657	112499	116608	1.16284e+07	106496	106733	128540	590151	113948	227354	4.96866e+06	116104	2.73366e+07	150508	108638	105374	3.87751e+06	111240	136696	112174	109516	115495	113657	96736.6	202855	108831	105359	109666	155555	103691	119551	119522	112974	111542	269317	109395	108510	1.22245e+07	138674	117806	110494
m_171	1.81957e+07	1.73669e+07	2.01282e+07	2.12946e+07	1.51897e+07	1.41945e+07	1.62368e+07	1.43854e+07	2.14319e+07	1.80489e+07	1.39215e+07	3.56566e+07	1.56968e+07	1.64809e+07	1.60291e+07	2.0965e+07	2.08919e+07	1.86863e+07	1.51283e+07	1.83352e+07	3.70129e+07	1.76686e+07	2.41616e+07	2.29874e+07	2.29957e+07	1.85195e+07	1.30739e+07	1.73884e+07	1.47779e+07	2.50716e+07	2.01747e+07	1.57938e+07	1.9523e+07	1.96404e+07	1.71227e+07	3.92142e+07	2.43633e+07	4.18017e+07	50947571	4.65406e+07	3.14065e+07	3.82759e+07	3.2156e+07	4.04324e+07	2.02852e+07	1.80551e+07	1.52613e+07	4.67945e+07	4.26054e+07
m_172	1.15233e+07	1.18415e+07	1.50186e+07	1.5252e+07	1.46348e+07	1.0025e+07	1.27397e+07	1.73279e+07	1.4679e+07	1.56043e+07	1.1499e+07	1.61384e+07	1.52411e+07	1.52685e+07	1.00872e+07	1.76378e+07	1.80287e+07	1.4693e+07	1.29365e+07	1.48295e+07	1.92826e+07	9.07452e+06	1.96301e+07	1.66806e+07	1.9578e+07	1.70472e+07	7.92596e+06	1.42916e+07	1.57141e+07	1.37574e+07	1.09147e+07	8.49838e+06	9.66443e+06	8.16383e+06	9.27789e+06	1.8095e+07	1.4014e+07	2.27043e+07	2.10301e+07	2.16447e+07	1.68656e+07	1.77068e+07	1.39065e+07	1.77781e+07	9.53966e+06	9.90524e+06	5.15556e+06	1.99807e+07	1.65859e+07
m_173	2.40921e+07	3.15888e+07	2.68728e+07	2.83474e+07	2.04469e+07	1.37838e+07	1.96802e+07	2.55174e+07	2.62758e+07	2.47013e+07	1.10133e+07	1.30515e+07	2.29786e+07	3.27789e+07	1.85904e+07	2.17559e+07	2.84557e+07	2.62953e+07	1.57912e+07	1.81905e+07	1.27884e+07	4.68598e+06	1.86135e+07	2.67754e+07	1.95441e+07	2.17427e+07	9.48851e+06	2.51689e+07	1.79837e+07	8.10971e+06	7.83916e+06	8.31495e+06	4.75513e+06	8.15666e+06	1.04053e+07	8.03328e+06	3.5142e+06	1.16947e+07	1.42508e+07	1.32074e+07	1.16365e+07	8.61115e+06	3.20023e+06	8.16534e+06	7.49844e+06	6.3403e+06	2.26436e+06	1.23854e+07	1.18555e+07
m_174	1.38497e+07	1.4183e+07	1.81194e+07	1.85297e+07	1.71354e+07	1.23641e+07	1.56455e+07	2.12872e+07	1.78795e+07	1.94335e+07	1.41872e+07	1.85999e+07	1.8539e+07	1.87884e+07	1.24327e+07	2.13691e+07	2.06743e+07	1.75409e+07	1.49598e+07	1.78295e+07	2.32549e+07	1.08065e+07	2.32941e+07	2.01101e+07	2.39355e+07	2.05322e+07	9.91495e+06	1.7311e+07	1.86736e+07	1.63481e+07	1.28579e+07	9.69187e+06	1.17721e+07	9.94777e+06	1.06058e+07	2.16111e+07	1.553e+07	2.68912e+07	2.36904e+07	2.53605e+07	1.98842e+07	2.01545e+07	1.55282e+07	2.03337e+07	1.16038e+07	1.17393e+07	5.72923e+06	2.12534e+07	1.8832e+07
m_175	6.43894e+06	1.64021e+06	4.08372e+06	1.49479e+06	986133	4.7023e+06	2.70459e+06	1.04242e+06	1.0291e+07	3.12537e+06	403174	1.94036e+07	2.12635e+06	1.47735e+06	1.43848e+06	1.13392e+06	1.06404e+06	7.74281e+06	2.10983e+06	4.06836e+06	1.27011e+07	2.15131e+06	1.83239e+06	9.2695e+06	1.55676e+06	1.68497e+06	2.79641e+06	3.17978e+06	1.47763e+06	1.1271e+07	4.11841e+06	2.28146e+06	5.72145e+06	5.24975e+06	2.72738e+06	9.9587e+06	1.31889e+06	4.60798e+06	10736577	5.79846e+06	4.29278e+06	1.19911e+07	7.43899e+06	7.7739e+06	2.68935e+06	2.49384e+06	1.16571e+06	9.00343e+06	8.14694e+06
m_176	5.57725e+06	5.83341e+06	6.04046e+06	5.88356e+06	5.91024e+06	4.27085e+06	6.38574e+06	6.67675e+06	8.12804e+06	5.76099e+06	3.57384e+06	9.54141e+06	5.27176e+06	4.88199e+06	3.38561e+06	5.45462e+06	6.67216e+06	6.87822e+06	5.83774e+06	7.40992e+06	1.24417e+07	2.66241e+06	5.82775e+06	5.03203e+06	6.1452e+06	5.05771e+06	3.30492e+06	7.00512e+06	6.58799e+06	1.10272e+07	1.24771e+07	9.46242e+06	7.78783e+06	1.19823e+07	1.10748e+07	1.12428e+07	7.8679e+06	1.33343e+07	1.35026e+07	1.1236e+07	1.14893e+07	9.12368e+06	6.02923e+06	1.04279e+07	8.99947e+06	1.17996e+07	5.01305e+06	1.10208e+07	1.16163e+07
m_177	8.0596e+06	7.28936e+06	7.84218e+06	6.92765e+06	7.80557e+06	6.39479e+06	7.76744e+06	6.21142e+06	7.45934e+06	7.14772e+06	5.60903e+06	8.79475e+06	7.80092e+06	6.52658e+06	5.80746e+06	7.12317e+06	7.75803e+06	6.81569e+06	6.45081e+06	6.66849e+06	7.92708e+06	4.36334e+06	5.831e+06	6.72967e+06	7.6689e+06	7.31678e+06	5.3903e+06	7.3767e+06	8.97132e+06	8.35897e+06	8.1778e+06	8.55942e+06	8.26749e+06	7.2302e+06	8.44179e+06	9.0539e+06	7.09867e+06	8.77202e+06	1.04576e+07	1.03559e+07	1.03924e+07	9.01355e+06	7.4704e+06	8.90092e+06	8.42876e+06	7.75603e+06	5.02043e+06	1.01209e+07	8.68168e+06
m_178	21944010	2.01306e+07	2.65326e+07	2.871e+07	2.13921e+07	1.8667e+07	1.83583e+07	2.31632e+07	1.85441e+07	1.74136e+07	13888258	1.00893e+07	1.96001e+07	2.2125e+07	2.78148e+07	2.24723e+07	2.10439e+07	1.79019e+07	2.09683e+07	1.81696e+07	1.18544e+07	5.60796e+06	1.9823e+07	2.19944e+07	2.10992e+07	1.99668e+07	1.21584e+07	2.14e+07	1.61732e+07	8.53403e+06	8.89093e+06	7.82617e+06	6.95525e+06	8.5047e+06	9.62537e+06	6.19021e+06	4.78428e+06	8.5269e+06	1.33646e+07	1.27114e+07	9.05312e+06	8.95041e+06	3.17185e+06	9.64736e+06	7.79461e+06	7.69119e+06	2.27561e+06	1.13999e+07	1.03844e+07
m_179	1.56977e+07	1.32043e+07	1.52843e+07	1.67142e+07	1.42176e+07	7.99298e+06	1.27088e+07	14259623	1.58922e+07	1.32254e+07	3.30253e+06	1.82393e+07	1.4322e+07	1.22439e+07	6.54238e+06	1.58812e+07	1.38784e+07	1.64515e+07	1.26957e+07	1.22409e+07	1.84016e+07	772733	1.35627e+07	1.81081e+07	1.30308e+07	1.42338e+07	3.76897e+06	1.5548e+07	1.39363e+07	1.19306e+07	1.34087e+07	1.28014e+07	8.55428e+06	1.37905e+07	1.235e+07	1.42952e+07	671098	1.62463e+07	1.15843e+07	1.38673e+07	1.50709e+07	1.1996e+07	9.23171e+06	1.49342e+07	1.16886e+07	1.26167e+07	900307	1.45958e+07	1.91908e+07
m_180	1.14817e+07	1.26284e+07	1.18048e+07	1.18463e+07	9.54708e+06	8.76255e+06	9.18805e+06	9.97311e+06	1.36926e+07	1.25018e+07	9.9635e+06	1.16845e+07	1.13304e+07	1.18888e+07	1.10677e+07	1.24577e+07	1.07049e+07	9.70595e+06	7.75632e+06	8.55008e+06	8.42136e+06	5.48329e+06	8.13123e+06	9.8006e+06	9.81144e+06	9.29397e+06	6.16046e+06	1.01362e+07	9.45924e+06	9.97215e+06	9.15403e+06	1.10608e+07	8.40961e+06	1.02079e+07	1.05462e+07	7.91281e+06	9.79766e+06	1.05608e+07	9.6899e+06	1.20337e+07	1.29057e+07	9.02615e+06	8.93724e+06	1.07574e+07	1.00069e+07	9.1744e+06	6.76897e+06	7.80689e+06	8.51711e+06
m_181	6.3838e+06	1.11604e+07	5.31753e+06	1.35927e+07	9.40518e+06	1.29698e+07	1.19991e+07	6.99092e+06	1.03197e+07	8.58377e+06	3.88433e+06	7.29323e+06	6.51564e+06	6.84727e+06	4.43657e+06	1.01399e+07	8.67264e+06	6.44598e+06	1.20168e+07	1.07037e+07	1.28387e+07	2.86747e+06	1.12531e+07	1.81607e+07	6.91509e+06	1.18844e+07	4.64327e+06	1.19767e+07	8.42951e+06	5.60735e+06	9.53517e+06	2.33161e+06	7.61539e+06	8.486e+06	7.66408e+06	2.1082e+07	2.1096e+06	7.78244e+06	4.14142e+06	8.29711e+06	7.66132e+06	4.37972e+06	7.59407e+06	8.73019e+06	5.83537e+06	1.11498e+07	4.76031e+06	2.89945e+06	1.00861e+07
m_182	1.41328e+06	1.33868e+06	1.90668e+06	1.6043e+06	1.19222e+06	729086	916856	961433	1.79663e+06	1.29679e+06	786822	6.29677e+06	943423	1.32718e+06	1.11885e+06	1.85606e+06	1.81949e+06	1.60453e+06	1.16334e+06	1.82931e+06	7.86571e+06	1.47253e+06	2.16407e+06	2.52036e+06	2.53914e+06	1.28041e+06	617433	1.07907e+06	1.08156e+06	3.34284e+06	2.06497e+06	1.48478e+06	2.03138e+06	2.0608e+06	1.17903e+06	8.14923e+06	2.52172e+06	9.70922e+06	1.6907e+07	1.35092e+07	4.75618e+06	1.02884e+07	6.2731e+06	9.62085e+06	1.80011e+06	1.59378e+06	983140	1.39343e+07	1.08917e+07
m_183	6.78175e+06	1.07788e+07	7.18896e+06	9.82654e+06	6.98295e+06	6.15258e+06	1.05042e+07	8.84999e+06	9.12689e+06	1.15894e+07	2.90733e+06	1.06718e+07	8.35741e+06	9.2486e+06	3.55563e+06	7.00596e+06	1.01263e+07	1.02212e+07	7.55454e+06	7.0138e+06	8.71865e+06	4.04488e+06	1.06273e+07	1.17049e+07	6.67619e+06	1.0268e+07	4.25434e+06	1.24154e+07	17035308	9.1696e+06	6.88939e+06	5.15135e+06	3.5311e+06	8.19347e+06	7.95385e+06	1.2035e+07	3.6829e+06	8.69186e+06	8.59562e+06	7.68895e+06	7.73018e+06	7.05845e+06	3.57401e+06	6.02414e+06	5.02708e+06	7.25969e+06	3.55009e+06	5.32084e+06	6.6949e+06
m_184	1.17768e+07	9.69924e+06	1.19641e+07	1.10353e+07	1.04229e+07	7.64651e+06	9.69405e+06	1.12291e+07	1.10117e+07	9.93031e+06	5.43821e+06	1.21605e+07	1.19895e+07	1.1146e+07	1.06856e+07	1.24235e+07	8.71448e+06	1.0535e+07	7.41074e+06	7.48587e+06	1.19641e+07	3.9291e+06	7.7615e+06	1.09402e+07	9.54958e+06	1.03479e+07	5.31925e+06	6.71716e+06	8.39185e+06	1.08195e+07	9.59708e+06	9.18122e+06	6.41698e+06	1.22868e+07	1.16879e+07	1.02505e+07	8.2098e+06	9.91498e+06	9.38193e+06	1.06737e+07	1.08028e+07	7.56373e+06	6.6421e+06	1.06868e+07	1.22036e+07	1.16488e+07	5.27665e+06	9.12901e+06	9.94447e+06
m_185	7.06129e+06	7.26503e+06	5.89345e+06	7.88666e+06	1.04903e+07	6.28854e+06	1.15789e+07	8.66684e+06	7.39161e+06	7.54253e+06	3.3593e+06	1.16785e+07	1.21229e+07	1.02976e+07	4.14563e+06	1.1227e+07	1.30651e+07	7.02463e+06	3.90201e+06	6.15974e+06	1.03422e+07	2.14712e+06	5.18881e+06	6.69925e+06	7.35187e+06	7.10992e+06	2.57296e+06	8.08211e+06	8.58848e+06	1.74215e+07	1.02578e+07	1.71061e+07	6.01003e+06	9.32282e+06	1.1202e+07	1.28762e+07	4.94279e+06	2.13937e+07	1.67499e+07	1.6864e+07	1.24395e+07	1.16702e+07	4.87975e+06	1.74246e+07	1.01301e+07	1.5291e+07	2.75889e+06	1.66991e+07	1.64349e+07
m_186	8.35272e+06	1.20077e+07	8.85097e+06	9.16703e+06	7.10326e+06	5.10013e+06	5.42161e+06	6.98137e+06	6.61169e+06	8.6617e+06	8.59518e+06	5.59436e+06	5.10859e+06	6.96647e+06	7.92735e+06	1.0191e+07	7.81177e+06	5.48273e+06	4.85874e+06	6.42436e+06	4.13714e+06	2.12792e+06	4.10914e+06	3.56766e+06	9.75874e+06	7.6501e+06	3.46809e+06	6.43615e+06	9.1579e+06	5.87331e+06	6.11091e+06	8.97595e+06	5.76139e+06	6.40914e+06	6.7019e+06	5.00166e+06	2.23895e+06	5.02836e+06	6.97649e+06	7.06893e+06	6.75893e+06	3.88165e+06	4.4561e+06	4.7056e+06	6.28677e+06	5.41985e+06	3.4982e+06	5.28101e+06	5.0127e+06
m_187	2.44065e+06	1.82417e+06	2.35016e+06	1.75573e+06	1.72075e+06	144991	153514	1.98486e+06	153042	168564	3.42809e+06	157186	324322	3.00161e+06	590577	1.64557e+06	159072	161132	309464	1.05066e+06	169733	117638	1.32297e+06	146013	1.34831e+06	1.63387e+06	151805	1.22447e+06	2.0036e+06	155460	1.76872e+06	1.49845e+06	240468	956699	1.02462e+06	158452	970985	723889	1.6382e+06	2.18921e+06	2.48393e+06	1.65238e+06	2.50832e+06	2.01146e+06	160370	785771	353630	305496	2.94834e+06
m_188	850193	1.0941e+06	1.13234e+06	1.27188e+06	1.57187e+06	3.45937e+06	1.9215e+06	2.096e+06	1.31241e+06	1.473e+06	3.12202e+06	1.08569e+06	1.4418e+06	1.07171e+06	2.71214e+06	1.67097e+06	1.53779e+06	1.08579e+06	2.5818e+06	1.46807e+06	1.42416e+06	6.27519e+06	2.5139e+06	2.49025e+06	1.92934e+06	1.27252e+06	3.94375e+06	1.49352e+06	1.59465e+06	1.27103e+06	1.71917e+06	1.39862e+06	2.61692e+06	1.51973e+06	1.09514e+06	1.43862e+06	1.37513e+07	716289	1.20769e+06	884406	886969	1.15962e+06	1.93408e+06	1.00823e+06	1.04805e+06	2.02545e+06	4.60017e+06	1.00611e+06	997943
m_189	7.59684e+06	9.43265e+06	9.73402e+06	9.80249e+06	9.1733e+06	1.24814e+07	9.9655e+06	6.32168e+06	8.03361e+06	8.61752e+06	3.90077e+06	1.01934e+07	7.66255e+06	7.02938e+06	1.1224e+07	6.97299e+06	7.53561e+06	7.73144e+06	7.96058e+06	9.58254e+06	7.37874e+06	1.59927e+07	7.72056e+06	1.08488e+07	6.60921e+06	7.34614e+06	1.19584e+07	9.20959e+06	8.01238e+06	8.0678e+06	7.02171e+06	5.14256e+06	8.20548e+06	9.49491e+06	7.08917e+06	9.76124e+06	1.38271e+07	8.57413e+06	1.03311e+07	8.4396e+06	7.38788e+06	9.36596e+06	1.1036e+07	8.53544e+06	7.91161e+06	8.01418e+06	1.31059e+07	7.11526e+06	4.49121e+06
m_190	1.60897e+06	393192	882106	1.54682e+06	539162	6.8392e+06	530742	406605	907186	404606	1.11321e+07	451997	721625	389589	6.74219e+06	633625	557845	388610	3.58296e+06	2.4782e+06	394343	2.6689e+07	427023	373518	713054	416923	1.52369e+07	434199	295381	402845	777250	577994	1.08689e+07	546536	787204	897537	1.987e+07	713899	398350	605473	1.11237e+06	698674	9.80481e+06	4.5595e+06	1.15716e+06	754686	2.44628e+07	427746	998300
m_191	4.00105e+06	4.51096e+06	4.26913e+06	4.97565e+06	3.63307e+06	2.12219e+06	3.59148e+06	3.27511e+06	3.29074e+06	3.51224e+06	1.3066e+06	6.39025e+06	3.8409e+06	3.56136e+06	1.61412e+06	4.72952e+06	4.48397e+06	4.23032e+06	2.692e+06	3.51933e+06	5.55142e+06	735791	2.92481e+06	3.70388e+06	4.38988e+06	3.40272e+06	1.09369e+06	4.58605e+06	4.35213e+06	7.59551e+06	7.16429e+06	7.42948e+06	3.92065e+06	6.13822e+06	9.00319e+06	7.64924e+06	3.33232e+06	8.87005e+06	1.06125e+07	1.41159e+07	1.07063e+07	7.54263e+06	3.51263e+06	7.23558e+06	7.01761e+06	6.20512e+06	1.6518e+06	1.11845e+07	1.02975e+07
m_192	9.59035e+06	9.00175e+06	8.88984e+06	9.93418e+06	8.58793e+06	1.17799e+07	7.7461e+06	7.02332e+06	9.75006e+06	1.12511e+07	7.22622e+06	1.05096e+07	9.73604e+06	7.88943e+06	8.70829e+06	8.70414e+06	8.40607e+06	1.11251e+07	8.75453e+06	1.09296e+07	8.27279e+06	1.46732e+07	8.78987e+06	8.93701e+06	8.27932e+06	1.08771e+07	1.32136e+07	1.14499e+07	9.92059e+06	9.96018e+06	9.13939e+06	4.74222e+06	8.67295e+06	8.7873e+06	7.92984e+06	1.20229e+07	1.04558e+07	8.5348e+06	9.03069e+06	9.76864e+06	8.40869e+06	8.90501e+06	9.11652e+06	1.02456e+07	9.08647e+06	8.73462e+06	1.01577e+07	6.93482e+06	7.84609e+06
m_193	6.44317e+06	3.08017e+06	5.94238e+06	3.75744e+06	3.07205e+06	5.0782e+06	4.30623e+06	2.73409e+06	8.06994e+06	4.2853e+06	1.74312e+06	1.20894e+07	3.618e+06	3.3854e+06	3.42536e+06	3.65559e+06	3.12595e+06	6.59051e+06	4.07361e+06	5.35722e+06	1.09956e+07	4.09692e+06	5.37199e+06	8.62845e+06	4.17876e+06	3.5749e+06	4.14831e+06	4.84915e+06	3.09725e+06	1.03048e+07	6.60164e+06	4.35528e+06	7.16517e+06	6.38159e+06	4.36325e+06	9.51416e+06	4.31518e+06	6.87268e+06	1.08685e+07	7.63231e+06	6.83998e+06	1.21647e+07	8.6258e+06	9.06888e+06	4.55146e+06	5.24117e+06	3.40267e+06	9.20589e+06	9.0917e+06
m_194	1.14878e+07	1.22824e+07	1.13745e+07	1.34942e+07	1.02711e+07	8.91496e+06	1.26286e+07	8.2294e+06	1.64896e+07	1.32636e+07	4.37939e+06	1.31161e+07	1.53269e+07	1.05314e+07	8.17759e+06	1.35973e+07	1.24033e+07	1.23753e+07	8.98882e+06	1.45006e+07	1.31009e+07	867967	1.10559e+07	1.52682e+07	8.97035e+06	1.35969e+07	5.25293e+06	1.57417e+07	1.21675e+07	1.21998e+07	1.23956e+07	4.49628e+06	9.75381e+06	1.0786e+07	1.20345e+07	1.58393e+07	921346	1.0484e+07	1.02152e+07	1.21859e+07	1.06449e+07	1.15564e+07	9.63439e+06	1.33767e+07	1.50454e+07	9.77687e+06	1.36867e+06	7.30962e+06	1.65762e+07
m_195	1.32013e+07	9.57096e+06	1.31627e+07	1.50333e+07	9.24572e+06	7.46263e+06	9.24477e+06	8.72249e+06	1.25232e+07	1.0076e+07	8.2873e+06	2.0671e+07	8.98465e+06	1.01185e+07	9.13595e+06	1.16609e+07	1.38536e+07	1.0692e+07	8.39543e+06	1.07826e+07	1.94495e+07	9.86641e+06	1.29677e+07	1.34674e+07	1.30875e+07	1.04514e+07	7.28801e+06	1.18045e+07	9.15149e+06	1.71295e+07	1.13588e+07	1.16112e+07	1.27368e+07	1.29052e+07	1.1503e+07	2.15397e+07	1.41555e+07	22487493	2.80325e+07	2.44048e+07	1.77222e+07	2.07009e+07	1.80316e+07	2.09974e+07	1.38319e+07	1.21205e+07	1.00927e+07	2.80247e+07	2.60357e+07
m_196	2.16793e+07	2.44717e+07	2.56717e+07	1.88723e+07	2.33025e+07	1.32517e+07	2.34649e+07	2.01276e+07	2.70041e+07	2.79512e+07	1.22569e+07	2.82863e+07	2.74381e+07	2.5712e+07	1.26227e+07	2.23296e+07	2.49064e+07	2.875e+07	2.03594e+07	2.31853e+07	2.83241e+07	1.14835e+07	2.45809e+07	2.34605e+07	1.86303e+07	2.66598e+07	1.22312e+07	2.33737e+07	2.62608e+07	2.94709e+07	2.56378e+07	3.01796e+07	1.60458e+07	2.96539e+07	3.06729e+07	2.89965e+07	1.34003e+07	3.22739e+07	2.9916e+07	3.11737e+07	2.954e+07	2.72184e+07	1.1341e+07	2.18514e+07	2.29848e+07	2.62383e+07	1.1394e+07	2.71987e+07	2.7747e+07
m_197	1.11042e+06	322894	537694	2.15872e+06	217971	8.39883e+06	397055	192533	2.64471e+06	282172	9.4684e+06	153932	1.07891e+06	569175	1.10108e+07	2.97388e+06	552419	247309	1.25281e+06	8.58895e+06	227074	4.02733e+06	303767	287628	137228	185469	6.96155e+06	632918	284592	152241	323758	301087	1.3237e+07	184075	341013	359092	7.66241e+06	306776	157407	295183	559276	304318	1.20795e+07	5.12422e+06	7.21294e+06	140991	3.41148e+06	140071	1.16268e+06
m_198	1.8365e+07	15302496	1.88377e+07	2.06316e+07	1.5473e+07	1.39335e+07	1.52564e+07	1.50516e+07	1.97503e+07	1.5387e+07	1.35503e+07	2.42711e+07	1.62806e+07	1.57884e+07	1.5375e+07	1.79634e+07	1.78674e+07	1.61605e+07	1.36913e+07	1.8235e+07	2.7617e+07	1.34131e+07	1.94682e+07	1.9863e+07	1.99486e+07	1.83792e+07	1.24667e+07	1.55625e+07	1.67029e+07	2.16941e+07	1.69902e+07	1.54488e+07	1.71399e+07	1.91447e+07	1.68547e+07	2.89114e+07	1.7429e+07	2.94093e+07	3.3254e+07	3.10161e+07	22949562	2.74485e+07	2.34483e+07	2.88214e+07	1.76172e+07	1.51683e+07	1.18585e+07	3.14777e+07	2.76766e+07
m_199	5.61637e+06	5.66582e+06	5.58514e+06	6.42997e+06	4.99303e+06	7.52687e+06	8.10141e+06	6.87138e+06	8.1116e+06	8.45678e+06	7.92665e+06	9.9571e+06	7.17984e+06	7.68084e+06	5.95019e+06	5.73543e+06	6.52637e+06	8.19897e+06	7.56074e+06	8.03444e+06	8.73238e+06	6.13099e+06	9.46226e+06	7.10573e+06	6.54897e+06	9.33197e+06	6.30812e+06	8.41201e+06	9.8261e+06	1.09645e+07	1.06991e+07	1.10135e+07	1.28856e+07	1.19269e+07	1.007e+07	1.15114e+07	7.96212e+06	1.53566e+07	1.12723e+07	1.09043e+07	1.10652e+07	9.39434e+06	1.13459e+07	1.42464e+07	1.20175e+07	1.00525e+07	7.30768e+06	1.57953e+07	1.00929e+07
m_200	4.43003e+06	3.64472e+06	4.34116e+06	4.42525e+06	3.61665e+06	2.15526e+06	4.13685e+06	3.10342e+06	4.70193e+06	3.31349e+06	1.04948e+06	4.66779e+06	4.11464e+06	3.37235e+06	1.65978e+06	3.48549e+06	4.25277e+06	3.22887e+06	3.03381e+06	3.57592e+06	4.0527e+06	564876	2.53891e+06	3.56476e+06	3.98369e+06	3.19099e+06	1.06156e+06	4.48813e+06	3.79948e+06	5.01082e+06	5.49777e+06	5.37696e+06	4.03009e+06	4.82208e+06	5.15794e+06	5.60173e+06	1.78791e+06	5.56325e+06	7.50345e+06	8.66259e+06	6.4252e+06	6.11114e+06	2.23521e+06	6.30623e+06	6.23633e+06	5.00292e+06	1.28472e+06	6.9101e+06	7.06706e+06
m_201	2.21946e+07	2.11846e+07	1.90978e+07	1.8676e+07	1.42802e+07	1.02677e+07	1.34899e+07	1.46135e+07	1.42484e+07	1.53285e+07	1.2196e+07	1.46675e+07	1.44598e+07	1.48893e+07	1.53711e+07	1.84326e+07	1.97028e+07	1.55335e+07	1.79298e+07	1.64371e+07	1.27464e+07	7.80628e+06	1.34947e+07	1.26964e+07	1.37558e+07	1.30501e+07	1.28336e+07	1.68322e+07	1.65535e+07	1.92737e+07	2.00447e+07	1.79566e+07	1.43606e+07	1.75224e+07	1.99433e+07	1.28009e+07	8.36635e+06	1.63037e+07	1.11067e+07	1.56195e+07	1.19605e+07	1.26751e+07	1.26963e+07	1.2241e+07	1.37429e+07	1.48182e+07	1.21207e+07	1.9822e+07	2.12231e+07
m_202	748399	1.26476e+06	1.28899e+06	1.44873e+06	1.96673e+06	3.80925e+06	2.0694e+06	2.00196e+06	1.26618e+06	1.06232e+06	2.7219e+06	1.16386e+06	1.18062e+06	1.02947e+06	2.51299e+06	1.78533e+06	1.44535e+06	768486	3.08135e+06	1.46843e+06	1.47186e+06	5.91509e+06	2.3348e+06	1.9561e+06	1.74384e+06	1.48583e+06	3.77969e+06	1.59575e+06	1.3753e+06	886974	1.49168e+06	1.27315e+06	2.37824e+06	1.30956e+06	1.3641e+06	1.33003e+06	1.16421e+07	1.04532e+06	1.19458e+06	809376	1.04979e+06	1.17258e+06	2.02361e+06	1.12418e+06	1.07645e+06	1.93174e+06	4.29188e+06	944849	762626
m_203	1.17768e+07	9.69924e+06	1.19641e+07	1.10353e+07	1.04229e+07	7.64651e+06	9.69405e+06	1.12291e+07	1.10117e+07	9.93031e+06	5.43821e+06	1.21605e+07	1.19895e+07	1.1146e+07	1.06856e+07	1.24235e+07	8.71448e+06	1.0535e+07	7.41074e+06	7.48587e+06	1.19641e+07	3.9291e+06	7.7615e+06	1.09402e+07	9.54958e+06	1.03479e+07	5.31925e+06	6.71716e+06	8.39185e+06	1.08195e+07	9.59708e+06	9.18122e+06	6.41698e+06	1.22868e+07	1.16879e+07	1.02505e+07	8.2098e+06	9.91498e+06	9.38193e+06	1.06737e+07	1.08028e+07	7.56373e+06	6.6421e+06	1.06868e+07	1.22036e+07	1.16488e+07	5.27665e+06	9.12901e+06	9.94447e+06
m_204	3.24293e+06	2.8139e+06	3.52243e+06	3.31408e+06	2.81543e+06	2.55022e+06	3.17334e+06	3.61639e+06	4.86478e+06	4.00672e+06	2.5808e+06	4.57887e+06	3.60658e+06	3.50197e+06	2.30181e+06	3.3516e+06	3.15911e+06	4.15354e+06	3.12047e+06	4.08666e+06	5.4022e+06	1.97846e+06	3.59374e+06	5.04511e+06	4.0238e+06	3.61035e+06	2.19307e+06	3.37803e+06	3.76264e+06	3.08611e+06	2.07972e+06	1.5699e+06	2.39723e+06	1.85057e+06	1.84243e+06	4.51624e+06	2.49434e+06	4.53026e+06	4.65003e+06	4.27758e+06	3.05378e+06	4.22153e+06	2.92288e+06	3.60806e+06	1.80686e+06	1.79584e+06	1.08066e+06	3.83689e+06	3.89464e+06
m_205	1.42637e+07	1.33428e+07	1.25547e+07	1.22581e+07	9.98021e+06	5.08176e+06	7.83327e+06	8.78996e+06	8.40894e+06	9.38895e+06	6.4316e+06	8.0548e+06	8.29193e+06	9.22464e+06	6.89228e+06	1.13462e+07	1.15165e+07	8.88486e+06	7.72662e+06	1.0272e+07	7.75172e+06	4.1726e+06	7.88812e+06	6.44522e+06	8.12765e+06	7.14915e+06	7.53125e+06	9.60857e+06	9.20845e+06	1.20657e+07	1.34566e+07	1.06229e+07	8.52657e+06	1.15924e+07	1.18916e+07	7.68755e+06	3.25524e+06	9.56533e+06	7.01043e+06	1.0042e+07	6.32941e+06	7.70823e+06	7.87515e+06	7.16464e+06	7.80966e+06	9.61538e+06	7.83007e+06	1.27765e+07	1.2839e+07
m_206	2.47016e+06	2.55635e+06	1.30981e+06	1.609e+06	1.34822e+06	364944	301769	493622	527605	348231	420380	483973	495207	847303	1.50861e+06	1.62564e+06	1.98541e+06	561030	493385	349502	351947	248101	402046	864682	311920	399842	359437	491267	308142	1.79686e+06	2.42476e+06	2.92817e+06	1.52145e+06	1.4224e+06	1.21174e+06	135198	472595	295619	137106	195452	911326	345081	345805	591047	2.29326e+06	1.42035e+06	1.56004e+06	221924	191087
m_207	2.86451e+06	3.0486e+06	2.40906e+06	3.48921e+06	2.36386e+06	2.91927e+06	4.50344e+06	1.86401e+06	5.22833e+06	3.86886e+06	1.25325e+06	4.54206e+06	2.86989e+06	2.89173e+06	1.51998e+06	2.7011e+06	2.98837e+06	3.31471e+06	2.41529e+06	2.88382e+06	5.55553e+06	1.59449e+06	3.58764e+06	6.1404e+06	3.28783e+06	3.98653e+06	1.88363e+06	2.60809e+06	3.17389e+06	3.64562e+06	2.50285e+06	2.46519e+06	2.70998e+06	2.8413e+06	2.44981e+06	7.87832e+06	2.18223e+06	4.16302e+06	3.7294e+06	4.39519e+06	3.93183e+06	2.32219e+06	2.48674e+06	3.70046e+06	3.43032e+06	2.48415e+06	1.18034e+06	2.66982e+06	3.85824e+06
m_208	7.72002e+06	1.26566e+07	1.03827e+07	9.88664e+06	7.67104e+06	2.06311e+06	6.59284e+06	9.45312e+06	9.34859e+06	8.47092e+06	1.20672e+06	3.73563e+06	8.0636e+06	1.34741e+07	3.40609e+06	6.90574e+06	1.10795e+07	9.16772e+06	3.49035e+06	4.64737e+06	3.73327e+06	363219	6.50118e+06	1.07344e+07	7.14506e+06	7.65201e+06	917730	9.58536e+06	6.15347e+06	2.50112e+06	2.19132e+06	2.16758e+06	511896	2.42005e+06	2.72464e+06	2.04122e+06	236379	3.2004e+06	4.21402e+06	4.01463e+06	2.74637e+06	2.01745e+06	360037	1.25633e+06	1.42499e+06	1.58821e+06	126691	3.83184e+06	3.32567e+06
m_209	958801	1.38634e+06	1.15469e+06	1.2784e+06	2.28633e+06	4.07711e+06	1.37304e+06	1.98255e+06	1.19128e+06	1.33033e+06	5.41162e+06	1.04996e+06	1.10922e+06	1.38537e+06	5.08512e+06	1.48068e+06	1.19972e+06	1.18049e+06	2.54184e+06	1.39015e+06	1.09345e+06	9.01174e+06	1.75807e+06	1.08638e+06	1.89886e+06	1.11336e+06	5.05196e+06	1.31237e+06	993235	1.27365e+06	1.28815e+06	1.2205e+06	4.35822e+06	1.19471e+06	1.13316e+06	956124	1.50374e+07	909908	1.29362e+06	1.03174e+06	1.12257e+06	1.6104e+06	3.69292e+06	1.31174e+06	977266	1.53728e+06	5.70259e+06	1.20498e+06	873317
m_210	9.24185e+06	8.48238e+06	9.45167e+06	9.70739e+06	8.00181e+06	6.99968e+06	8.16044e+06	5.86693e+06	1.0616e+07	9.22809e+06	7.07906e+06	1.5865e+07	7.93026e+06	8.89166e+06	7.69786e+06	1.02587e+07	9.75422e+06	8.94329e+06	7.69126e+06	9.17515e+06	1.66079e+07	8.42818e+06	1.10516e+07	1.09278e+07	1.10212e+07	8.92366e+06	7.0723e+06	8.64379e+06	8.32521e+06	1.205e+07	1.02674e+07	8.32411e+06	9.56768e+06	9.98616e+06	8.50519e+06	1.79339e+07	1.07046e+07	1.859e+07	2.24892e+07	2.04075e+07	1.40979e+07	1.73952e+07	1.48128e+07	1.80857e+07	9.67336e+06	9.18575e+06	7.42447e+06	2.04151e+07	1.8751e+07
m_211	8.23785e+06	8.91861e+06	6.39731e+06	7.43278e+06	5.79465e+06	6.72297e+06	7.39613e+06	6.33054e+06	7.96524e+06	9.89897e+06	5.45115e+06	8.99358e+06	7.41859e+06	7.77266e+06	7.13054e+06	6.44733e+06	7.1625e+06	8.60748e+06	5.73615e+06	8.36494e+06	5.89385e+06	1.1083e+07	6.54524e+06	7.20707e+06	6.17527e+06	8.19871e+06	9.30333e+06	8.51582e+06	1.50625e+07	7.1812e+06	7.28284e+06	5.05621e+06	5.25132e+06	6.97009e+06	6.57589e+06	9.79438e+06	2.19419e+07	8.66047e+06	7.38126e+06	7.08936e+06	8.03906e+06	7.05698e+06	5.5569e+06	7.14009e+06	8.72026e+06	6.108e+06	7.57454e+06	1.34068e+07	7.89865e+06
m_212	6.58508e+06	5.88791e+06	5.82972e+06	7.42737e+06	2.86075e+06	6.65729e+06	8.47523e+06	2.61444e+06	5.60469e+06	7.13925e+06	3.41926e+06	8.67894e+06	5.65759e+06	5.51179e+06	6.77612e+06	4.98886e+06	5.63545e+06	7.39755e+06	4.69327e+06	6.67299e+06	5.63377e+06	8.79154e+06	1.71438e+06	6.53008e+06	5.47615e+06	4.27397e+06	4.64079e+06	6.32562e+06	6.28396e+06	5.29775e+06	5.74205e+06	3.8914e+06	4.77463e+06	6.3244e+06	5.30174e+06	6.6357e+06	5.46087e+06	6.75461e+06	5.39529e+06	5.53262e+06	5.29702e+06	5.95175e+06	6.6461e+06	5.46882e+06	7.02149e+06	5.77908e+06	4.52085e+06	4.80857e+06	5.38768e+06
m_213	1.47012e+07	1.31457e+07	1.26618e+07	1.17642e+07	1.00925e+07	6.78059e+06	9.16687e+06	9.50744e+06	8.85728e+06	9.65884e+06	8.24573e+06	1.01167e+07	9.99929e+06	9.94954e+06	1.10667e+07	1.08443e+07	1.08191e+07	9.49305e+06	1.09566e+07	1.13009e+07	8.82102e+06	5.72865e+06	7.88812e+06	7.50519e+06	8.14266e+06	8.06658e+06	8.87555e+06	1.06748e+07	9.60232e+06	1.12655e+07	1.34566e+07	1.13481e+07	9.36617e+06	1.15106e+07	1.13132e+07	7.71598e+06	5.63404e+06	9.60828e+06	7.16996e+06	1.01072e+07	6.43794e+06	8.19179e+06	9.5698e+06	7.11836e+06	7.80966e+06	9.09962e+06	7.81905e+06	1.27963e+07	1.11319e+07
m_214	5.66662e+06	4.89218e+06	3.99763e+06	3.33583e+06	4.05028e+06	2.13774e+06	4.38278e+06	4.56484e+06	4.79772e+06	5.34518e+06	993392	8.7064e+06	6.48978e+06	3.3191e+06	2.48008e+06	3.48783e+06	5.86082e+06	4.37593e+06	3.59025e+06	5.00488e+06	4.42574e+06	534839	2.74859e+06	3.71411e+06	7.20227e+06	4.92144e+06	1.51781e+06	4.05077e+06	4.18053e+06	9.05627e+06	1.05623e+07	4.77808e+06	5.72999e+06	4.85702e+06	5.94212e+06	5.63865e+06	3.43854e+06	6.40786e+06	1.0128e+07	1.80354e+07	6.56095e+06	7.19932e+06	4.50239e+06	5.92286e+06	5.70724e+06	9.59378e+06	1.58778e+06	1.03381e+07	9.97341e+06
m_215	8.34993e+06	1.22216e+07	7.64969e+06	1.05153e+07	7.02341e+06	8.35269e+06	7.7672e+06	5.01238e+06	9.26212e+06	7.10495e+06	6.55389e+06	7.65103e+06	9.73327e+06	1.07217e+07	6.33333e+06	7.80081e+06	1.1219e+07	1.08476e+07	7.38809e+06	9.18916e+06	9.94809e+06	3.34439e+06	1.07597e+07	1.10556e+07	4.90891e+06	1.14016e+07	7.046e+06	1.19362e+07	8.44835e+06	1.06276e+07	6.62417e+06	1.97777e+06	5.41734e+06	6.76559e+06	7.24352e+06	1.2482e+07	3.33709e+06	6.32438e+06	4.48414e+06	8.56194e+06	9.681e+06	8.49484e+06	4.96123e+06	7.56886e+06	5.98912e+06	7.82856e+06	7.81325e+06	2.12333e+06	8.15231e+06
m_216	2.83585e+06	1.59773e+06	2.83229e+06	1.73932e+06	1.26359e+06	2.01279e+06	1.83294e+06	1.15449e+06	3.70784e+06	2.06723e+06	724134	6.84623e+06	1.65047e+06	1.52436e+06	1.35785e+06	1.66223e+06	1.63109e+06	3.35066e+06	1.79461e+06	2.65969e+06	6.02874e+06	1.69135e+06	2.38251e+06	4.01311e+06	1.90977e+06	1.76077e+06	1.5339e+06	2.14534e+06	1.6143e+06	5.08095e+06	2.85435e+06	1.80696e+06	2.91077e+06	2.8231e+06	2.05868e+06	5.72754e+06	1.9736e+06	4.73146e+06	7.37225e+06	5.34389e+06	3.82428e+06	7.00297e+06	4.22412e+06	5.40632e+06	2.05186e+06	2.17519e+06	1.14715e+06	6.29868e+06	5.93855e+06
m_217	1.11042e+06	322894	537694	2.51085e+06	217971	8.39883e+06	397055	182468	2.64471e+06	282172	9.91538e+06	145884	1.01864e+06	569175	1.10108e+07	2.62995e+06	552419	247309	1.39582e+06	8.58895e+06	227074	4.06889e+06	303767	287628	131779	185469	7.8644e+06	632918	284592	144282	323758	301087	1.33256e+07	184075	341013	359092	8.35393e+06	306776	149178	295183	559276	304318	1.20795e+07	5.60601e+06	7.21294e+06	133620	3.45341e+06	132748	1.11748e+06
m_218	695226	134786	405560	875723	175338	3.96542e+06	253092	163702	377601	127458	6.81757e+06	231298	212934	185724	4.75565e+06	384771	253700	152773	1.24959e+06	1.3922e+06	249432	1.75227e+07	255057	185986	425263	118861	9.12205e+06	161834	111395	169647	356726	240347	5.4728e+06	195001	298841	325789	2.65656e+07	234172	242617	218541	500645	211752	6.85323e+06	1.6682e+06	624658	348415	1.51259e+07	227176	265946
m_219	773427	105308	187807	467432	2.4241e+06	95633.8	113333	117273	211221	100262	103924	6.21558e+06	94912.8	95123.9	114559	410190	96829	98139.2	2.80974e+06	103475	1.17062e+07	134137	96821.4	93912.6	2.0176e+06	99140.6	121828	99972.5	97603.5	102933	101294	86214.4	131008	96993.6	93898.8	97737.2	138635	92412.8	106547	106521	100685	99409.7	137644	97496.1	96706.9	6.26705e+06	123590	104993	98475.2
m_220	403233	520032	586282	397357	555717	80624.8	620214	902168	885842	982641	80747.7	1.78005e+06	768208	770460	87415	484201	486236	655356	333273	340258	1.6205e+06	98367	1.75845e+06	925878	1.01331e+06	1.17909e+06	83965.9	520156	751493	1.28124e+06	861904	663167	187250	759403	746055	2.09965e+06	108726	2.20869e+06	1.65282e+06	2.1923e+06	1.55885e+06	1.90408e+06	117264	782433	369706	799936	94389.1	1.95015e+06	1.27773e+06
m_221	1.54251e+07	1.55027e+07	1.4645e+07	1.64263e+07	1.21064e+07	9.31254e+06	1.22291e+07	1.09066e+07	1.6425e+07	1.44147e+07	1.08571e+07	2.04772e+07	12957948	1.57991e+07	1.09944e+07	1.57924e+07	1.67813e+07	1.53307e+07	1.20712e+07	1.47291e+07	2.09478e+07	9.93584e+06	1.63953e+07	1.48725e+07	1.61677e+07	1.4804e+07	1.02025e+07	1.39577e+07	1.40921e+07	1.92565e+07	1.48085e+07	1.372e+07	1.27052e+07	1.48414e+07	1.39952e+07	2.42477e+07	1.90848e+07	2.35259e+07	2.54968e+07	2.50141e+07	2.07839e+07	2.14833e+07	1.74817e+07	2.19957e+07	1.5641e+07	1.38909e+07	1.1981e+07	2.31529e+07	2.48722e+07
m_222	3.02658e+06	3.51513e+06	3.20276e+06	3.00704e+06	3.20945e+06	1.08823e+06	3.32351e+06	2.47694e+06	3.89875e+06	3.47473e+06	532477	4.95989e+06	3.40394e+06	3.25023e+06	829037	2.95674e+06	3.56681e+06	3.17622e+06	1.93836e+06	2.21247e+06	4.10795e+06	215429	2.41639e+06	3.47243e+06	3.61933e+06	3.07382e+06	500243	3.84713e+06	3.89206e+06	5.12956e+06	5.18107e+06	5.05422e+06	1.49227e+06	4.64182e+06	4.60683e+06	5.66155e+06	578574	5.28349e+06	7.54786e+06	8.23751e+06	5.79253e+06	5.3181e+06	1.04639e+06	2.53756e+06	3.9674e+06	4.49213e+06	441906	7.16982e+06	6.82077e+06
m_223	8.0596e+06	7.28936e+06	7.84218e+06	6.92765e+06	7.80557e+06	6.39479e+06	7.76744e+06	6.21142e+06	7.45934e+06	7.14772e+06	5.60903e+06	8.79475e+06	7.80092e+06	6.52658e+06	5.80746e+06	7.12317e+06	7.75803e+06	6.81569e+06	6.45081e+06	6.66849e+06	7.92708e+06	4.36334e+06	5.831e+06	6.72967e+06	7.6689e+06	7.31678e+06	5.3903e+06	7.3767e+06	8.97132e+06	8.35897e+06	8.1778e+06	8.55942e+06	8.26749e+06	7.2302e+06	8.44179e+06	9.0539e+06	7.09867e+06	8.77202e+06	1.04576e+07	1.03559e+07	1.03924e+07	9.01355e+06	7.4704e+06	8.90092e+06	8.42876e+06	7.75603e+06	5.02043e+06	1.01209e+07	8.68168e+06
m_224	2.91843e+06	3.10219e+06	3.04959e+06	3.19235e+06	2.77106e+06	2.03375e+06	3.34423e+06	2.4109e+06	3.59958e+06	2.69151e+06	1.0226e+06	3.88924e+06	3.01679e+06	2.7618e+06	1.6205e+06	2.75787e+06	3.05138e+06	2.77787e+06	2.13939e+06	2.11149e+06	3.57443e+06	760978	2.04306e+06	3.07085e+06	3.33051e+06	2.5433e+06	1.19404e+06	3.58848e+06	3.23525e+06	4.22353e+06	4.42719e+06	4.353e+06	2.52423e+06	4.07294e+06	4.14256e+06	4.8823e+06	1.6023e+06	4.61951e+06	6.15498e+06	7.38107e+06	5.26979e+06	4.7738e+06	2.15226e+06	3.7882e+06	4.37691e+06	3.79976e+06	1.35869e+06	5.86536e+06	6.26504e+06
m_225	1.66502e+07	1.00297e+07	1.40098e+07	1.30332e+07	1.1705e+07	6.18218e+06	9.20953e+06	9.69487e+06	8.83916e+06	9.79868e+06	6.86499e+06	1.00892e+07	1.00135e+07	1.12383e+07	1.00297e+07	1.19141e+07	8.1763e+06	1.07291e+07	1.57484e+07	1.11299e+07	9.60426e+06	4.74896e+06	1.0357e+07	8.16058e+06	4.82335e+06	9.09505e+06	9.38658e+06	1.18224e+07	6.02284e+06	1.39533e+07	1.0032e+07	1.22396e+07	1.00067e+07	1.25874e+07	1.55038e+07	9.31384e+06	3.34081e+06	9.80629e+06	7.76674e+06	1.14596e+07	8.40461e+06	8.04604e+06	8.0572e+06	7.07749e+06	9.20304e+06	1.16047e+07	8.09196e+06	1.22661e+07	1.61565e+07
m_226	505510	248213	362088	326720	503341	897833	1.56995e+06	215443	2.15762e+06	1.2876e+06	217533	2.5619e+06	718277	255959	315525	321521	973740	1.24802e+06	330090	258586	2.67736e+06	865801	249892	2.28837e+06	319819	322975	829908	136900	266868	1.14291e+06	937559	588031	1.17328e+06	602264	784835	3.30945e+06	511910	1.63178e+06	2.67577e+06	2.41131e+06	1.53853e+06	1.60956e+06	1.06608e+06	1.87019e+06	1.34893e+06	693082	403468	2.5242e+06	2.05945e+06
m_227	5.26386e+06	6.19201e+06	5.90095e+06	5.38154e+06	5.5447e+06	4.68446e+06	4.63991e+06	5.05474e+06	4.97708e+06	4.93735e+06	3.44749e+06	4.73483e+06	5.47539e+06	5.27109e+06	4.72659e+06	4.3526e+06	6.48985e+06	5.24083e+06	4.84414e+06	5.44512e+06	4.92463e+06	2.62521e+06	3.97833e+06	5.24984e+06	5.37606e+06	6.02939e+06	2.68257e+06	4.03106e+06	5.61351e+06	5.74575e+06	5.38185e+06	5.68086e+06	5.1724e+06	4.60798e+06	4.8294e+06	4.01941e+06	2.5299e+06	4.69962e+06	3.66691e+06	4.03713e+06	4.62778e+06	3.76061e+06	3.84314e+06	4.45922e+06	4.53467e+06	3.6582e+06	2.63882e+06	4.15772e+06	3.71557e+06
m_228	6.18794e+06	5.97415e+06	5.16563e+06	5.6326e+06	4.1194e+06	3.93269e+06	3.68465e+06	5.06861e+06	5.59729e+06	5.52688e+06	4.64524e+06	5.32882e+06	5.66677e+06	6.55879e+06	4.05883e+06	4.86035e+06	5.86824e+06	5.88546e+06	4.57191e+06	5.2805e+06	5.3048e+06	6.46016e+06	4.11934e+06	3.31444e+06	4.65689e+06	4.13713e+06	4.12768e+06	5.20621e+06	9.84739e+06	5.83166e+06	4.56656e+06	4.65099e+06	4.52676e+06	4.83185e+06	5.87121e+06	4.58513e+06	1.65316e+07	5.93327e+06	5.81735e+06	4.64624e+06	6.0225e+06	5.04961e+06	4.26139e+06	5.51149e+06	6.07321e+06	4.64219e+06	4.90522e+06	8.07831e+06	5.88177e+06
m_229	5.62907e+06	7.36864e+06	6.24196e+06	7.18922e+06	6.2418e+06	6.96591e+06	8.28802e+06	9.99329e+06	9.30693e+06	10286132	9.62769e+06	1.00835e+07	6.84884e+06	7.53136e+06	6.74461e+06	9.58469e+06	9.88827e+06	8.47286e+06	7.41597e+06	1.00233e+07	1.14355e+07	1.01497e+07	1.2947e+07	9.35578e+06	1.36111e+07	1.21349e+07	4.55588e+06	8.61833e+06	1.03599e+07	1.01954e+07	7.56545e+06	5.42581e+06	7.72312e+06	5.21128e+06	6.20097e+06	8.91438e+06	1.71785e+07	1.15006e+07	6.48887e+06	9.63639e+06	9.26929e+06	9.67268e+06	1.1997e+07	1.07904e+07	7.03677e+06	6.19076e+06	5.7656e+06	1.36202e+07	1.05102e+07
m_230	5.57987e+06	5.2005e+06	6.83918e+06	5.52363e+06	5.47041e+06	4.51576e+06	5.52777e+06	4.85947e+06	6.3631e+06	5.20189e+06	4.99484e+06	8.6288e+06	4.65567e+06	5.25778e+06	5.45839e+06	6.67119e+06	6.3543e+06	5.26938e+06	5.8741e+06	5.94633e+06	1.05761e+07	5.44228e+06	7.76211e+06	7.24843e+06	8.30701e+06	5.37052e+06	4.93959e+06	5.1965e+06	4.54222e+06	7.95248e+06	6.84017e+06	5.67726e+06	7.08726e+06	6.86091e+06	4.80638e+06	1.00295e+07	9.78561e+06	1.05315e+07	1.30988e+07	1.28432e+07	8.76253e+06	1.22063e+07	9.771e+06	1.06965e+07	5.5617e+06	7.00809e+06	5.17099e+06	1.20791e+07	1.03084e+07
m_231	7.05702e+06	6.73491e+06	7.53782e+06	8.01304e+06	6.4076e+06	5.88793e+06	7.2904e+06	6.28172e+06	7.51057e+06	6.57652e+06	5.64874e+06	6.63005e+06	6.39483e+06	6.75823e+06	6.27814e+06	8.68422e+06	8.77206e+06	6.65831e+06	7.31194e+06	7.18062e+06	6.17159e+06	3.14523e+06	8.41543e+06	6.68221e+06	7.27389e+06	7.25226e+06	4.60646e+06	6.44226e+06	7.03355e+06	7.6976e+06	8.23711e+06	7.71187e+06	6.48154e+06	7.40404e+06	7.9876e+06	5.64567e+06	6.40477e+06	4.94069e+06	5.1456e+06	4.96636e+06	7.77436e+06	5.72855e+06	5.97928e+06	5.64413e+06	8.37021e+06	8.46935e+06	4.88069e+06	5.75045e+06	6.59458e+06
m_232	1.20217e+06	1.16492e+06	994165	1.22546e+06	1.14449e+06	357068	1.21147e+06	451352	841492	961474	45952.3	1.92258e+06	1.3984e+06	651262	198884	1.23085e+06	1.57975e+06	918739	304563	820732	2.30824e+06	45875.4	410844	642354	1.01194e+06	710662	43076.9	1.37728e+06	1.54813e+06	2.58443e+06	3.17379e+06	1.8464e+06	1.05125e+06	2.07408e+06	3.58941e+06	4.05876e+06	565120	2.41359e+06	4.83268e+06	5.72876e+06	3.04844e+06	3.87433e+06	653030	2.26869e+06	3.1014e+06	2.4912e+06	85726.7	4.89634e+06	4.2861e+06
m_233	2.06366e+06	1.62084e+06	2.50476e+06	2.56348e+06	2.3617e+06	1.47046e+06	2.42755e+06	1.6343e+06	1.68694e+06	1.62649e+06	776517	3.6181e+06	2.09134e+06	1.66871e+06	922828	2.70042e+06	2.09785e+06	1.75605e+06	1.46503e+06	2.3142e+06	3.65359e+06	271079	1.66604e+06	1.55108e+06	2.54517e+06	2.07129e+06	494509	3.28712e+06	2.00675e+06	3.9094e+06	4.31405e+06	4.4376e+06	2.1795e+06	3.74292e+06	4.88896e+06	3.38709e+06	2.28266e+06	4.24708e+06	5.75971e+06	7.72344e+06	5.89941e+06	4.70963e+06	1.78312e+06	4.05188e+06	3.43344e+06	4.01527e+06	708945	5.94276e+06	5.67139e+06
m_234	5.72612e+06	4.72744e+06	4.36185e+06	2.96267e+06	3.42675e+06	3.66237e+06	5.88979e+06	3.87489e+06	7.75129e+06	6.3067e+06	1.99884e+06	4.4855e+06	3.19016e+06	3.83661e+06	2.93821e+06	2.77363e+06	3.64792e+06	4.53831e+06	3.0018e+06	5.23181e+06	4.14689e+06	1.16468e+06	2.18068e+06	5.1345e+06	3.81548e+06	5.5089e+06	2.19341e+06	3.07023e+06	4.26148e+06	4.72702e+06	3.78987e+06	5.49233e+06	2.27112e+06	5.34816e+06	3.88321e+06	4.50002e+06	842985	4.27015e+06	3.3133e+06	2.72003e+06	4.68278e+06	2.92448e+06	1.81537e+06	3.54445e+06	3.33992e+06	3.88795e+06	2.03024e+06	3.03283e+06	4.44558e+06
m_235	1.76554e+07	1.94041e+07	1.44561e+07	1.71617e+07	1.52597e+07	1.17349e+07	1.23044e+07	1.45932e+07	1.39861e+07	1.60952e+07	1.69488e+07	1.3687e+07	1.22854e+07	8.78854e+06	1.4247e+07	1.60512e+07	1.43481e+07	1.39611e+07	1.27153e+07	1.56735e+07	1.15085e+07	1.06375e+07	1.17034e+07	9.89298e+06	1.71344e+07	1.5211e+07	1.17191e+07	1.39936e+07	1.79763e+07	1.38789e+07	1.39227e+07	1.52446e+07	1.32752e+07	1.40525e+07	1.44396e+07	1.25973e+07	7.66482e+06	1.38016e+07	1.46795e+07	1.53951e+07	1.51974e+07	1.13789e+07	1.28593e+07	6.20097e+06	1.40764e+07	1.35028e+07	1.24947e+07	1.27914e+07	1.26329e+07
m_236	4.31515e+06	6.59256e+06	3.96734e+06	6.00073e+06	4.14508e+06	4.86472e+06	5.53627e+06	4.51803e+06	5.33941e+06	6.62446e+06	3.76661e+06	5.25386e+06	5.00471e+06	5.87117e+06	3.73393e+06	4.71418e+06	5.90391e+06	6.0268e+06	5.09214e+06	5.41408e+06	4.17412e+06	4.89815e+06	5.43495e+06	6.16969e+06	3.76823e+06	6.11275e+06	4.2178e+06	6.17844e+06	1.02585e+07	5.73526e+06	4.72469e+06	4.83406e+06	3.2732e+06	5.50939e+06	5.45431e+06	5.77713e+06	5.54606e+06	5.80832e+06	5.2482e+06	5.01611e+06	5.42194e+06	4.57487e+06	3.53961e+06	5.73164e+06	4.43644e+06	4.3863e+06	4.49984e+06	4.65225e+06	4.86645e+06
m_237	4.65005e+06	2.97152e+06	2.67859e+06	1.06876e+06	1.6014e+06	3.67924e+06	4.77675e+06	1.82012e+06	7.7355e+06	4.48205e+06	1.8289e+06	2.7897e+06	1.13846e+06	1.62934e+06	2.99825e+06	1.15561e+06	1.91376e+06	3.11145e+06	1.75654e+06	4.4054e+06	2.56817e+06	869335	608810	4.09769e+06	2.68742e+06	4.37989e+06	2.31818e+06	1.12641e+06	2.28375e+06	2.89006e+06	1.7105e+06	3.58476e+06	1.75811e+06	3.39651e+06	1.83337e+06	3.03991e+06	162681	2.67825e+06	2.31921e+06	946097	3.60199e+06	1.34965e+06	1.30827e+06	2.10088e+06	1.84092e+06	1.94779e+06	1.98697e+06	1.15333e+06	3.05757e+06
m_238	8.25845e+06	7.6319e+06	8.33748e+06	8.71399e+06	8.05941e+06	5.58427e+06	7.16606e+06	7.00606e+06	8.07946e+06	7.36559e+06	6.43101e+06	1.10972e+07	7.48431e+06	9.4206e+06	6.20077e+06	9.46779e+06	9.13621e+06	7.81592e+06	6.23415e+06	7.59668e+06	1.10028e+07	6.98437e+06	1.17908e+07	8.0177e+06	9.74965e+06	8.72043e+06	5.05497e+06	7.74117e+06	8.03977e+06	1.00009e+07	8.52799e+06	7.59619e+06	7.67233e+06	7.78033e+06	7.75014e+06	1.02751e+07	6.85261e+06	1.30502e+07	1.38152e+07	1.39294e+07	1.14075e+07	1.2586e+07	1.03381e+07	1.17916e+07	8.40587e+06	8.37795e+06	6.85616e+06	1.25275e+07	1.15446e+07
m_239	1.65804e+07	1.99089e+07	1.45222e+07	1.57935e+07	1.36735e+07	1.17474e+07	1.17967e+07	1.49107e+07	1.17985e+07	1.51804e+07	1.58611e+07	1.37691e+07	1.18011e+07	1.59362e+07	1.4247e+07	1.48853e+07	1.41941e+07	1.47982e+07	1.33352e+07	1.5644e+07	1.1036e+07	9.99257e+06	1.15822e+07	9.80989e+06	1.75426e+07	1.5211e+07	1.17191e+07	1.37388e+07	1.74582e+07	1.38082e+07	1.4431e+07	1.52446e+07	1.38211e+07	1.40525e+07	1.44396e+07	6.27326e+06	7.93269e+06	1.40118e+07	1.43707e+07	1.43309e+07	1.56257e+07	1.10785e+07	1.28007e+07	1.29214e+07	1.20063e+07	1.24918e+07	1.19625e+07	1.14944e+07	1.26329e+07
m_240	5.60038e+06	5.88064e+06	5.19681e+06	5.44465e+06	4.60127e+06	4.34064e+06	4.11725e+06	4.623e+06	6.81456e+06	6.76422e+06	5.95819e+06	5.26004e+06	6.23108e+06	6.64825e+06	5.06784e+06	5.25492e+06	6.01602e+06	6.35766e+06	4.59202e+06	5.89404e+06	6.03182e+06	9.23544e+06	4.51945e+06	3.51961e+06	4.79462e+06	5.0564e+06	5.14276e+06	5.60797e+06	8.1919e+06	6.37997e+06	4.91933e+06	5.33519e+06	5.25336e+06	5.09687e+06	5.71168e+06	4.5847e+06	8.74574e+06	6.00158e+06	6.60975e+06	5.08237e+06	5.30225e+06	5.84003e+06	4.85798e+06	5.48523e+06	5.72179e+06	5.06334e+06	5.81952e+06	6.8598e+06	5.6659e+06
m_241	352054	2.85752e+06	268848	1.06835e+06	873437	564760	108248	2.54332e+06	454980	451487	104073	95726	628944	480980	334273	191680	2.61373e+06	672959	2.70985e+06	1.57423e+06	96988.1	117083	1.5316e+06	212737	323714	136814	176668	616592	2.17966e+06	766125	2.05811e+06	565877	613313	1.23562e+06	529138	284558	141551	4.11227e+06	187309	210879	404805	270245	2.9406e+06	374032	236942	1.04873e+06	717325	6.55229e+06	1.41844e+06
m_242	3.67641e+06	3.79749e+06	3.59007e+06	4.19977e+06	3.5625e+06	3.04121e+06	3.59989e+06	3.24592e+06	4.24626e+06	4.038e+06	2.67379e+06	5.70343e+06	4.12321e+06	3.55703e+06	2.8853e+06	4.6755e+06	4.00427e+06	3.60005e+06	3.2512e+06	3.63684e+06	5.40215e+06	1.86035e+06	3.5398e+06	3.16892e+06	3.61308e+06	4.02283e+06	2.12172e+06	3.2112e+06	3.87272e+06	6.40385e+06	6.14654e+06	6.60128e+06	4.61031e+06	6.52382e+06	7.15574e+06	5.71089e+06	4.29211e+06	6.48188e+06	6.55948e+06	7.29556e+06	7.76685e+06	5.78855e+06	4.58331e+06	6.22112e+06	6.36221e+06	6.38748e+06	3.62328e+06	5.93444e+06	5.9725e+06
m_243	2.21749e+06	2.65968e+06	1.91786e+06	2.97725e+06	2.12777e+06	4.53104e+06	3.37264e+06	3.2718e+06	2.85391e+06	3.64444e+06	4.28925e+06	3.04556e+06	2.60511e+06	2.23957e+06	3.24163e+06	2.456e+06	2.79588e+06	3.55602e+06	2.65416e+06	3.20142e+06	2.09115e+06	9.46634e+06	3.70986e+06	3.04724e+06	2.48112e+06	2.93399e+06	5.35542e+06	3.69912e+06	5.55777e+06	2.77039e+06	1.62034e+06	1.55351e+06	3.02113e+06	2.41445e+06	1.87379e+06	2.21136e+06	1.19232e+07	2.58422e+06	2.92745e+06	1.83559e+06	2.17891e+06	2.46511e+06	3.15794e+06	2.61963e+06	2.07724e+06	2.26832e+06	5.66184e+06	1.55715e+06	1.60398e+06
m_244	911412	260854	620439	1.35606e+06	265658	3.58043e+06	208387	360515	410874	186831	5.1018e+06	49968.8	320962	399306	6.05994e+06	283045	303991	233222	1.76006e+06	700822	58957.8	5.88078e+06	175817	281302	407545	139885	7.24465e+06	276926	69547.2	45942.4	51739.1	44372.2	1.14423e+06	43393.3	45422.1	49136.2	1.72666e+06	45920.1	62517.2	80397.9	147203	44316.9	952964	463437	78616.4	40450.4	2.35737e+06	48001.2	124417
m_245	5.57865e+06	4.95941e+06	6.66618e+06	6.02809e+06	6.05207e+06	3.12632e+06	4.65527e+06	4.82994e+06	4.74133e+06	4.62362e+06	1.77295e+06	4.37257e+06	5.41194e+06	5.20849e+06	4.70006e+06	7.48931e+06	5.04802e+06	5.86308e+06	3.59649e+06	6.05534e+06	4.26315e+06	1.12617e+06	5.24869e+06	4.40749e+06	3.88608e+06	4.33357e+06	2.25998e+06	5.10611e+06	4.95381e+06	3.458e+06	3.76275e+06	3.80543e+06	2.84079e+06	3.45197e+06	3.55956e+06	3.41395e+06	2.70991e+06	3.88683e+06	5.30702e+06	5.22963e+06	4.54561e+06	3.57907e+06	2.41108e+06	3.42744e+06	3.9341e+06	3.87726e+06	825973	4.86052e+06	4.08135e+06
m_246	1.02756e+07	10049496	9.28892e+06	8.49677e+06	5.34631e+06	3.75379e+06	6.09303e+06	6.47358e+06	6.44292e+06	6.40065e+06	4.94475e+06	6.66343e+06	6.84458e+06	6.42843e+06	7.72521e+06	7.62461e+06	7.37435e+06	6.02359e+06	7.10239e+06	7.27409e+06	6.16359e+06	3.16799e+06	5.10412e+06	4.53729e+06	6.61424e+06	5.30713e+06	5.59817e+06	7.3072e+06	6.73795e+06	8.36737e+06	8.74126e+06	7.56915e+06	6.32656e+06	7.53357e+06	7.44195e+06	5.39586e+06	2.7726e+06	6.54235e+06	5.13433e+06	7.15723e+06	4.8203e+06	5.82479e+06	6.26446e+06	5.97429e+06	5.97976e+06	6.79352e+06	5.96127e+06	8.65358e+06	7.58843e+06
m_247	3.87265e+06	4.13783e+06	3.71338e+06	3.55824e+06	3.84854e+06	2.2563e+06	4.03299e+06	3.23486e+06	4.10879e+06	4.13908e+06	1.54604e+06	5.36932e+06	4.24078e+06	3.86156e+06	1.92008e+06	3.67394e+06	4.63106e+06	4.19777e+06	2.34404e+06	3.49583e+06	4.35605e+06	667457	3.0419e+06	3.45545e+06	3.51372e+06	4.48772e+06	1.44123e+06	4.10159e+06	5.3183e+06	4.36434e+06	3.99281e+06	4.59283e+06	2.60531e+06	3.53142e+06	4.31038e+06	4.91367e+06	1.73719e+06	4.78833e+06	4.86107e+06	5.14871e+06	5.17311e+06	4.0037e+06	1.94339e+06	3.84837e+06	4.29176e+06	3.31389e+06	938583	4.83464e+06	4.32251e+06
m_248	6.36732e+06	8.17938e+06	7.75978e+06	5.23449e+06	8.80144e+06	1.86757e+06	7.1477e+06	6.57437e+06	8.70305e+06	1.0566e+07	1.33782e+06	1.1915e+07	9.58171e+06	8.50348e+06	1.56972e+06	6.64729e+06	9.14919e+06	1.02553e+07	5.07204e+06	6.96103e+06	9.2042e+06	858287	8.10912e+06	8.12708e+06	5.56868e+06	1.02505e+07	1.03402e+06	7.77527e+06	9.35632e+06	1.05646e+07	9.56047e+06	1.13748e+07	3.06781e+06	1.12419e+07	1.12685e+07	1.06288e+07	1.04598e+06	1.13652e+07	1.13867e+07	1.14346e+07	1.13404e+07	1.02274e+07	1.69021e+06	4.94229e+06	6.11227e+06	9.54443e+06	862440	1.05173e+07	1.04432e+07
m_249	4.10555e+06	3.87857e+06	4.86818e+06	3.78323e+06	5.61296e+06	3.91859e+06	4.19429e+06	3.81147e+06	5.0963e+06	5.59963e+06	3.84458e+06	5.82641e+06	5.40407e+06	4.09231e+06	3.54434e+06	4.42099e+06	4.50866e+06	5.22868e+06	4.83794e+06	4.99173e+06	5.78725e+06	3.54242e+06	4.58948e+06	4.43534e+06	3.46324e+06	5.33383e+06	3.61144e+06	4.00325e+06	4.83694e+06	6.42443e+06	5.83437e+06	7.10316e+06	5.2283e+06	7.01982e+06	6.42232e+06	6.08718e+06	5.17747e+06	6.98789e+06	7.0836e+06	7.66608e+06	6.86818e+06	6.7158e+06	4.71261e+06	5.60244e+06	4.92462e+06	6.39227e+06	4.34412e+06	6.1414e+06	6.37003e+06
m_250	3.52496e+06	3.61319e+06	3.5063e+06	4.20734e+06	2.96984e+06	1.21446e+06	3.64293e+06	3.55933e+06	4.2745e+06	4.15317e+06	907648	6.08298e+06	4.13515e+06	3.88046e+06	965710	3.87905e+06	3.50768e+06	4.38789e+06	3.57227e+06	5.21726e+06	3.83376e+06	473940	2.91106e+06	3.48853e+06	3.21992e+06	3.46367e+06	631241	3.96832e+06	4.55371e+06	6.33717e+06	5.39811e+06	5.72653e+06	2.5611e+06	5.66036e+06	5.96338e+06	5.24883e+06	866800	5.74526e+06	4.89025e+06	4.71671e+06	5.51766e+06	4.9234e+06	852723	5.41928e+06	6.50846e+06	4.52199e+06	1.15361e+06	5.18382e+06	5.89979e+06
m_251	6.88018e+06	6.34616e+06	6.01688e+06	5.99327e+06	4.5702e+06	2.09585e+06	3.70522e+06	3.87239e+06	3.24349e+06	3.92146e+06	2.74798e+06	3.63242e+06	3.83065e+06	4.02441e+06	4.70848e+06	5.40557e+06	5.38995e+06	4.04739e+06	3.36241e+06	4.3383e+06	3.94975e+06	1.64972e+06	3.54684e+06	2.96419e+06	3.62038e+06	3.01114e+06	3.41082e+06	4.89682e+06	4.22633e+06	5.6496e+06	3.8033e+06	4.6729e+06	3.6521e+06	5.5664e+06	5.84222e+06	3.35341e+06	1.0543e+06	4.12149e+06	3.08546e+06	4.65245e+06	3.21971e+06	3.47041e+06	3.41024e+06	2.95937e+06	3.53037e+06	4.10752e+06	3.72518e+06	6.33607e+06	5.90973e+06
m_252	4.08273e+06	3.30917e+06	3.56388e+06	2.11327e+06	3.13085e+06	3.7659e+06	5.79905e+06	4.21674e+06	5.70319e+06	4.65205e+06	1.83962e+06	3.26505e+06	2.17258e+06	2.36679e+06	2.62631e+06	2.44386e+06	2.60278e+06	3.52633e+06	2.79799e+06	4.24331e+06	3.27635e+06	980584	1.81158e+06	5.20746e+06	3.88895e+06	4.86348e+06	1.92018e+06	2.27351e+06	3.51367e+06	4.35018e+06	3.59862e+06	4.44959e+06	2.26517e+06	4.74321e+06	2.99851e+06	3.36407e+06	1.10204e+06	2.91076e+06	2.91174e+06	2.01266e+06	3.51442e+06	2.5674e+06	1.61302e+06	2.57223e+06	2.46472e+06	3.63508e+06	1.8937e+06	2.61721e+06	3.59254e+06
m_253	2.91604e+06	1.58042e+06	2.75794e+06	2.8015e+06	1.61286e+06	1.25995e+06	1.83227e+06	1.07675e+06	2.21922e+06	1.81208e+06	914265	2.76126e+06	2.4808e+06	1.3829e+06	1.7164e+06	2.29783e+06	2.28078e+06	1.63166e+06	1.58517e+06	1.38114e+06	2.14815e+06	498464	820832	1.39382e+06	1.16936e+06	985694	1.07733e+06	2.21726e+06	2.1997e+06	3.35689e+06	4.01534e+06	3.39483e+06	2.79552e+06	3.03645e+06	4.60663e+06	2.57822e+06	1.76634e+06	2.57707e+06	3.69981e+06	4.71287e+06	3.95433e+06	3.31294e+06	2.43431e+06	3.67776e+06	4.83878e+06	4.23107e+06	1.86226e+06	3.1178e+06	3.76361e+06
m_254	5.41294e+06	5.34789e+06	5.6526e+06	5.37777e+06	5.45241e+06	4.88759e+06	6.66494e+06	7.07993e+06	6.35004e+06	6.75734e+06	4.02356e+06	4.33404e+06	6.89852e+06	6.35437e+06	3.67976e+06	5.67621e+06	5.80021e+06	6.50209e+06	5.4505e+06	5.81886e+06	4.95496e+06	2.07023e+06	5.82923e+06	6.54761e+06	5.90309e+06	6.87438e+06	3.74911e+06	6.17108e+06	7.16732e+06	4.08369e+06	3.22885e+06	3.05548e+06	3.02454e+06	3.0391e+06	3.5236e+06	4.59983e+06	2.3786e+06	4.34445e+06	3.53733e+06	3.48267e+06	3.8207e+06	3.76855e+06	2.59334e+06	3.21479e+06	3.25164e+06	3.30756e+06	1.63533e+06	3.11833e+06	3.20302e+06
m_255	4.64628e+06	3.02818e+06	5.38462e+06	3.9424e+06	6.10407e+06	4.92118e+06	5.72698e+06	6.08657e+06	5.84784e+06	7.60492e+06	3.09293e+06	5.83318e+06	6.63562e+06	3.86541e+06	2.89922e+06	3.58357e+06	5.45094e+06	6.26951e+06	4.11507e+06	4.25083e+06	4.57816e+06	3.52103e+06	2.97436e+06	5.34634e+06	4.32996e+06	5.95815e+06	5.1662e+06	4.28627e+06	5.9939e+06	5.96032e+06	4.27335e+06	4.02672e+06	5.57339e+06	3.29868e+06	4.18168e+06	6.99475e+06	2.22962e+06	3.02449e+06	3.60139e+06	3.15779e+06	3.21245e+06	4.23777e+06	4.9585e+06	4.19983e+06	4.84554e+06	3.73382e+06	2.18814e+06	3.6628e+06	3.44078e+06
m_256	2.44036e+06	251137	898662	2.43997e+06	133548	5.09973e+06	351916	116281	1.87256e+06	279231	4.78961e+06	161294	773501	252456	5.75193e+06	1.92249e+06	341292	240795	2.78607e+06	3.57876e+06	469984	1.89808e+06	161165	250042	112115	290619	3.06091e+06	381552	281526	179417	393874	161770	7.34426e+06	201295	526955	583484	1.9475e+06	250090	170096	273030	976587	345001	1.24417e+07	7.76683e+06	4.8672e+06	131164	2.27469e+06	166430	831220
m_257	3.35388e+06	2.51449e+06	3.63644e+06	3.37475e+06	2.8153e+06	1.76584e+06	2.5302e+06	2.2516e+06	3.83338e+06	2.51173e+06	1.97727e+06	6.34839e+06	2.20961e+06	2.45672e+06	2.53506e+06	3.88154e+06	3.26159e+06	3.21398e+06	2.81846e+06	3.44099e+06	7.41994e+06	2.13547e+06	3.80828e+06	3.88276e+06	4.11136e+06	2.78578e+06	1.8041e+06	2.73414e+06	2.31375e+06	5.70924e+06	4.21001e+06	2.87342e+06	3.60568e+06	3.72918e+06	2.60073e+06	7.97281e+06	2.42424e+06	8.0438e+06	9.85484e+06	9.60928e+06	5.79741e+06	7.72169e+06	6.00485e+06	8.0377e+06	3.41328e+06	3.34352e+06	1.83538e+06	1.03216e+07	9.14945e+06
m_258	541756	414539	461622	563615	794265	880314	541627	868344	367654	406027	2.60742e+06	434425	552068	614913	923121	307377	459523	443084	733026	473904	437726	6.5273e+06	683937	581843	783497	444970	1.29912e+06	438667	331676	463517	529919	428040	913059	390185	387952	356460	7.41539e+06	429016	427040	398974	569361	630313	807907	473185	313383	667790	3.02031e+06	480181	227729
m_259	3.62671e+06	3.90895e+06	4.1104e+06	3.60571e+06	3.60343e+06	1.20657e+06	1.64902e+06	4.43229e+06	1.71107e+06	3.14753e+06	481400	3.66513e+06	1.95749e+06	4.05589e+06	1.25878e+06	3.62167e+06	3.506e+06	4.08661e+06	3.2676e+06	1.87555e+06	4.44973e+06	162505	3.59169e+06	3.80171e+06	2.94292e+06	3.32952e+06	647146	3.11493e+06	3.16473e+06	3.29198e+06	3.8666e+06	5.96451e+06	1.31831e+06	4.04697e+06	2.95901e+06	2.51439e+06	156485	4.49677e+06	3.25032e+06	4.01848e+06	4.12398e+06	3.37939e+06	2.55886e+06	3.41059e+06	3.68307e+06	2.83587e+06	151876	4.65231e+06	3.6866e+06
m_260	6.934e+06	6.51835e+06	6.01688e+06	5.72632e+06	4.5702e+06	2.09585e+06	3.70522e+06	4.07581e+06	4.10101e+06	3.92146e+06	2.74798e+06	4.55982e+06	4.81398e+06	5.06743e+06	4.98356e+06	5.40557e+06	5.42739e+06	4.04739e+06	5.96312e+06	5.15217e+06	4.04822e+06	2.27356e+06	3.68113e+06	2.96419e+06	4.39159e+06	3.50236e+06	4.34881e+06	4.89682e+06	5.10309e+06	5.82687e+06	5.74602e+06	4.6729e+06	4.63092e+06	5.38758e+06	5.87949e+06	3.46215e+06	2.11371e+06	4.75761e+06	3.49086e+06	4.8112e+06	3.21971e+06	4.25062e+06	3.94493e+06	3.75121e+06	3.53037e+06	4.57078e+06	5.33658e+06	6.25433e+06	5.91394e+06
m_261	1.03655e+06	1.43223e+06	1.35051e+06	1.98061e+06	1.56533e+06	1.26081e+06	790864	1.10052e+06	1.2786e+06	1.23375e+06	1.55845e+06	2.95924e+06	1.11219e+06	1.2657e+06	2.76469e+06	1.46015e+06	2.13365e+06	1.34412e+06	1.18713e+06	1.33511e+06	1.65569e+06	593312	1.52019e+06	845302	788943	1.10848e+06	763133	845770	1.30219e+06	3.86023e+06	3.51346e+06	3.33482e+06	4.74216e+06	3.4012e+06	3.27655e+06	2.70405e+06	3.45777e+06	3.83e+06	2.70684e+06	2.99546e+06	4.18691e+06	3.06457e+06	3.75232e+06	5.34698e+06	4.52176e+06	2.63399e+06	2.88469e+06	3.31391e+06	3.00111e+06
m_262	8.86898e+06	8.15888e+06	7.60116e+06	6.96699e+06	5.6482e+06	3.13001e+06	4.73194e+06	4.72407e+06	4.25927e+06	5.5396e+06	4.22172e+06	4.98738e+06	5.31756e+06	5.26569e+06	6.14729e+06	7.72361e+06	4.52141e+06	5.61514e+06	7.7314e+06	6.02021e+06	4.65653e+06	2.40534e+06	4.67466e+06	4.29526e+06	4.55951e+06	4.85434e+06	5.04861e+06	6.07432e+06	5.4529e+06	7.55395e+06	8.44281e+06	7.06269e+06	5.46866e+06	6.85552e+06	7.92923e+06	4.61355e+06	2.07207e+06	5.02978e+06	4.19043e+06	6.59024e+06	4.37121e+06	4.22244e+06	4.59517e+06	4.08448e+06	4.80142e+06	5.68457e+06	4.74043e+06	8.14825e+06	7.93682e+06
m_263	1.72133e+06	744800	2.70418e+06	1.10325e+06	4.57707e+06	2.44654e+06	2.54267e+06	2.3667e+06	2.70308e+06	4.83281e+06	884956	2.68427e+06	4.01359e+06	840543	888348	1.14416e+06	2.1905e+06	3.22637e+06	1.91497e+06	1.80175e+06	1.89146e+06	1.66177e+06	845856	2.99147e+06	1.61879e+06	2.62698e+06	3.4089e+06	1.41406e+06	3.6154e+06	3.47031e+06	1.3337e+06	1.24573e+06	2.93159e+06	1.04119e+06	1.55026e+06	4.3236e+06	219638	510886	1.17891e+06	722846	859523	1.2475e+06	1.95359e+06	1.28734e+06	2.15933e+06	1.68111e+06	368187	1.06229e+06	1.05584e+06
m_264	5.34302e+06	4.83275e+06	3.4934e+06	4.75204e+06	2.5315e+06	3.21586e+06	2.62386e+06	2.70718e+06	3.21469e+06	3.07771e+06	3.54981e+06	3.00142e+06	2.79926e+06	3.58181e+06	3.81169e+06	3.54083e+06	3.00064e+06	3.45851e+06	3.04547e+06	3.13175e+06	2.77165e+06	3.1382e+06	2.7177e+06	3.19635e+06	2.66075e+06	2.85698e+06	2.70448e+06	3.09415e+06	3.09887e+06	2.35023e+06	3.49139e+06	3.10864e+06	3.74828e+06	2.60986e+06	3.16593e+06	2.52919e+06	5.25683e+06	2.97435e+06	2.88847e+06	2.97668e+06	2.3494e+06	2.66383e+06	3.33778e+06	3.28588e+06	3.25167e+06	1.97545e+06	3.07597e+06	2.37246e+06	2.93693e+06
m_265	1.1874e+06	76635.8	453559	988465	82636.2	1.55386e+06	81854.7	71951.8	887915	110892	1.68595e+06	99804.4	406808	77579.5	1.68752e+06	733798	83212.2	110670	1.20616e+06	1.69519e+06	264229	765273	78425.2	85982.3	69373.7	231111	969544	126835	80536.2	98592.9	204974	100099	4.05575e+06	155690	235219	448237	1.04621e+06	235762	119624	262169	603577	274076	6.3165e+06	4.73724e+06	2.24703e+06	105015	871688	102983	606950
m_266	2.16229e+06	1.53682e+06	1.17053e+06	2.25154e+06	1.43293e+06	1.61196e+06	1.878e+06	806408	3.18716e+06	2.50548e+06	272277	2.13075e+06	1.55952e+06	1.21869e+06	345225	1.7352e+06	1.27018e+06	1.78396e+06	1.6485e+06	1.76673e+06	2.78142e+06	101453	1.53133e+06	2.89909e+06	1.08246e+06	1.66641e+06	356331	1.98442e+06	2.38724e+06	1.64201e+06	1.1491e+06	835298	1.17722e+06	1.53919e+06	1.43206e+06	4.33587e+06	24292	1.49465e+06	1.26892e+06	1.56233e+06	1.77832e+06	727096	980271	1.78372e+06	1.58541e+06	2.35008e+06	140437	571953	1.9014e+06
m_267	2.05399e+06	2.36303e+06	2.2991e+06	2.59071e+06	1.69488e+06	2.45061e+06	2.18933e+06	2.85677e+06	2.24703e+06	2.40106e+06	2.18803e+06	2.65483e+06	2.15075e+06	2.74414e+06	2.51073e+06	2.51069e+06	2.21945e+06	2.67111e+06	1.74286e+06	2.29513e+06	1.89314e+06	2.17427e+06	2.21769e+06	2.07682e+06	1.76018e+06	2.09378e+06	1.86335e+06	2.28699e+06	2.00424e+06	1.92168e+06	1.93588e+06	2.41556e+06	2.45023e+06	1.97405e+06	2.41557e+06	2.03182e+06	3.79676e+06	1.93998e+06	1.98547e+06	1.85048e+06	2.18482e+06	2.05237e+06	2.33347e+06	2.29058e+06	2.15733e+06	1.77594e+06	2.03857e+06	1.66938e+06	1.95463e+06
m_268	9.89549e+06	6.02578e+06	6.1092e+06	8.11332e+06	5.50961e+06	6.80123e+06	5.66127e+06	7.76394e+06	6.45143e+06	6.2213e+06	4.69496e+06	6.2102e+06	6.72722e+06	5.08945e+06	5.99064e+06	9.44527e+06	9.5485e+06	7.06726e+06	5.71492e+06	6.22869e+06	4.71974e+06	1.99984e+06	4.95036e+06	5.90111e+06	7.97852e+06	6.35429e+06	3.03467e+06	5.5702e+06	6.28271e+06	6.17537e+06	5.82328e+06	6.22146e+06	5.6835e+06	6.51942e+06	6.83642e+06	6.60046e+06	3.64624e+06	5.27303e+06	5.87851e+06	6.06926e+06	6.80417e+06	5.7647e+06	4.30068e+06	5.42048e+06	6.87021e+06	5.60558e+06	3.32939e+06	6.01938e+06	6.40666e+06
m_269	1.60038e+06	1.08042e+06	872376	310008	532041	956057	2.2413e+06	904516	3.34626e+06	1.81247e+06	181450	929002	435274	504408	508766	342785	642120	922625	480921	1.44348e+06	845308	102273	185721	1.76153e+06	811201	1.57907e+06	291746	403624	865595	1.01038e+06	664924	1.54418e+06	304165	1.35032e+06	701494	1.17037e+06	30347	868289	573692	316250	1.02152e+06	396841	200348	547258	460559	802409	255536	408710	979880
m_270	409937	451885	331597	499744	334255	45686.2	394339	219800	266437	238213	42183.6	939982	342410	261193	39887.8	341710	384398	278240	138622	352705	790048	46160.9	210162	307055	524248	221772	41922.8	530513	436319	840482	1.39415e+06	1.10383e+06	258432	815289	1.48341e+06	1.28063e+06	201395	1.708e+06	2.6464e+06	4.33934e+06	2.13511e+06	1.46102e+06	149930	1.136e+06	1.2384e+06	1.07275e+06	51418.3	2.94622e+06	2.47675e+06
m_271	2.99391e+06	2.4299e+06	2.6918e+06	3.02616e+06	2.36351e+06	2.18141e+06	3.37562e+06	1.90364e+06	3.88588e+06	3.70418e+06	1.28542e+06	3.39503e+06	3.07909e+06	2.76045e+06	1.34062e+06	2.60943e+06	2.53887e+06	3.42682e+06	2.27042e+06	2.37939e+06	3.83934e+06	822763	2.79236e+06	3.55945e+06	2.57288e+06	2.51195e+06	1.4964e+06	2.92313e+06	3.35925e+06	2.92359e+06	2.14938e+06	2.48887e+06	2.02825e+06	2.70019e+06	2.36736e+06	4.50429e+06	667640	2.63969e+06	2.68111e+06	3.20026e+06	2.87844e+06	2.20002e+06	1.79271e+06	2.38479e+06	2.52547e+06	3.35768e+06	906264	2.03693e+06	2.629e+06
m_272	5.98613e+06	4.94155e+06	6.04815e+06	5.53753e+06	5.04167e+06	2.91493e+06	3.36543e+06	3.59882e+06	4.35263e+06	3.94152e+06	1.96096e+06	4.59219e+06	4.67949e+06	5.24662e+06	4.53546e+06	5.54945e+06	5.50023e+06	5.84261e+06	3.1256e+06	4.78908e+06	3.09776e+06	757858	3.25041e+06	3.11268e+06	2.69924e+06	4.30152e+06	1.91468e+06	4.117e+06	4.01331e+06	5.26388e+06	4.69099e+06	5.37938e+06	4.29456e+06	5.22981e+06	5.90407e+06	4.4572e+06	2.09411e+06	5.91019e+06	4.48614e+06	3.70248e+06	3.83987e+06	4.18857e+06	2.99936e+06	5.60048e+06	6.75895e+06	4.2878e+06	1.99109e+06	4.45004e+06	5.13263e+06
m_273	7.13392e+06	9.37119e+06	9.10602e+06	1.16027e+07	8.01761e+06	5.32739e+06	7.76933e+06	7.63369e+06	7.09103e+06	7.72922e+06	5.45147e+06	4.85765e+06	7.82568e+06	9.54623e+06	6.5131e+06	9.59517e+06	8.76325e+06	8.49221e+06	8.75566e+06	8.40064e+06	4.30483e+06	4.24641e+06	5.71408e+06	6.1326e+06	7.36622e+06	8.10603e+06	5.10717e+06	9.31365e+06	8.39436e+06	3.70851e+06	3.81703e+06	3.90822e+06	3.79812e+06	4.93361e+06	4.33088e+06	2.78972e+06	2.23964e+06	3.7701e+06	3.73275e+06	3.21901e+06	3.55317e+06	3.44228e+06	3.35846e+06	4.05389e+06	3.46065e+06	3.67178e+06	2.04913e+06	3.9571e+06	3.87359e+06
m_274	316206	74979.1	171500	288359	119813	1.11863e+06	77721.9	70396.4	265321	85847.9	1.97462e+06	165598	186878	75902.5	1.00997e+06	140469	81413.4	85643.8	823070	639429	156080	5.18112e+06	95487.1	83003.9	81368.7	84081.6	2.62519e+06	79328.1	78795.2	96461.6	255920	198907	3.10007e+06	126397	311875	241558	4.38409e+06	314338	97542.5	193875	372091	189079	2.31521e+06	1.27341e+06	212655	170959	5.347e+06	100757	326694
m_275	804743	652537	611747	653397	665373	323511	758981	429999	811119	704072	38606.5	1.40293e+06	889224	527287	154004	594264	959939	618880	282593	459072	1.08909e+06	43945.7	324836	552966	755459	649134	116530	733867	1.08271e+06	1.12185e+06	1.05453e+06	1.12132e+06	558452	856010	1.19748e+06	1.6768e+06	366179	1.38555e+06	2.48953e+06	2.85099e+06	1.96453e+06	1.45612e+06	313183	1.37181e+06	1.23415e+06	754449	48500.8	2.31086e+06	1.90665e+06
m_276	1.54669e+06	1.35206e+06	1.8876e+06	937800	2.06285e+06	307446	1.78694e+06	966811	2.57441e+06	2.62307e+06	191832	3.66652e+06	2.27559e+06	1.2736e+06	161084	1.48358e+06	1.80289e+06	2.60002e+06	1.57119e+06	2.04173e+06	2.871e+06	84542.4	1.80552e+06	1.60193e+06	970952	2.4893e+06	90810.9	1.33895e+06	1.94356e+06	3.45688e+06	2.5847e+06	4.03344e+06	1.05778e+06	3.63968e+06	3.50789e+06	3.80289e+06	262993	4.21564e+06	4.08047e+06	4.86724e+06	4.40415e+06	3.32494e+06	434295	2.15398e+06	2.11217e+06	2.76172e+06	127363	3.66787e+06	3.39123e+06
m_277	2.60112e+06	2.65686e+06	2.4446e+06	1.76987e+06	2.13748e+06	974859	2.74051e+06	2.24321e+06	3.44658e+06	2.85889e+06	372356	2.82619e+06	2.41204e+06	2.40508e+06	782947	2.191e+06	2.94258e+06	2.41987e+06	1.30655e+06	1.94999e+06	3.58068e+06	99225.4	1.83178e+06	2.70021e+06	2.34313e+06	2.81642e+06	340873	2.09059e+06	2.38903e+06	3.62772e+06	3.36276e+06	3.98993e+06	919554	3.27224e+06	3.75283e+06	3.64228e+06	390505	4.4126e+06	3.92483e+06	4.02584e+06	4.18628e+06	3.3259e+06	712872	1.79037e+06	3.27511e+06	3.76515e+06	419566	3.65237e+06	3.45908e+06
m_278	1.02868e+06	229296	420850	2.33638e+06	93222.2	4.73367e+06	259107	94809.4	2.30386e+06	213531	4.2753e+06	200767	704854	343457	5.95788e+06	2.73423e+06	357612	132606	981814	5.61675e+06	572033	1.40802e+06	290421	221904	121144	222306	3.04354e+06	328657	147230	176180	457654	98560	7.53872e+06	177850	467035	748099	2.52121e+06	334954	385633	414657	719888	363189	1.12068e+07	6.93935e+06	6.41123e+06	106875	1.75262e+06	197189	700504
m_279	2.29707e+06	3.17644e+06	3.19583e+06	2.24754e+06	2.68702e+06	1.23402e+06	2.98986e+06	2.63433e+06	3.52905e+06	2.34003e+06	1.22587e+06	2.13317e+06	2.29879e+06	3.44292e+06	1.62716e+06	2.755e+06	3.3025e+06	2.36195e+06	1.97032e+06	2.04798e+06	2.19694e+06	488104	1.85477e+06	2.43526e+06	2.35524e+06	2.36199e+06	662524	2.91009e+06	1.90374e+06	2.07954e+06	2.22364e+06	2.4714e+06	1.56616e+06	1.74194e+06	2.0919e+06	2.74053e+06	1.3803e+06	2.9175e+06	3.30646e+06	3.73465e+06	3.47247e+06	2.57127e+06	1.37225e+06	2.79882e+06	2.87766e+06	2.29577e+06	735342	3.48856e+06	2.88768e+06
m_280	936826	946486	1.03153e+06	1.31162e+06	831547	606117	874975	1.5166e+06	1.26334e+06	1.19698e+06	818640	1.62543e+06	853936	1.01636e+06	577606	1.27308e+06	1.68649e+06	959432	1.15937e+06	956069	2.07244e+06	542811	2.12417e+06	1.01088e+06	2.45824e+06	2.27946e+06	325802	892678	1.19614e+06	1.32994e+06	1.39987e+06	1.63096e+06	789836	1.26962e+06	1.2044e+06	1.57035e+06	1.65753e+06	3.30645e+06	2.29964e+06	2.68993e+06	2.17628e+06	2.06937e+06	1.57422e+06	2.31041e+06	1.15433e+06	958654	472940	3.43608e+06	3.08551e+06
m_281	3.10281e+06	2.99213e+06	4.4852e+06	3.79569e+06	3.55284e+06	2.72369e+06	3.50073e+06	3.18484e+06	3.37537e+06	3.21094e+06	2.38937e+06	4.73263e+06	2.72595e+06	3.25414e+06	2.95023e+06	4.62391e+06	3.78568e+06	2.89287e+06	3.49897e+06	3.21989e+06	5.91778e+06	2.82412e+06	5.54726e+06	4.32144e+06	5.79954e+06	3.82543e+06	2.2146e+06	3.55255e+06	2.72395e+06	5.64426e+06	4.8402e+06	3.73102e+06	3.91811e+06	4.07871e+06	3.23632e+06	4.78878e+06	3.54012e+06	5.8913e+06	7.48489e+06	6.66465e+06	5.33631e+06	7.25179e+06	4.90231e+06	5.46808e+06	3.0966e+06	4.86186e+06	2.82907e+06	6.51554e+06	5.3045e+06
m_282	3.60162e+06	9.67242e+06	2.73973e+06	1.90585e+06	2.65453e+06	5.5658e+06	3.12186e+06	4.47577e+06	3.68916e+06	3.11038e+06	4.13613e+06	3.20463e+06	3.05579e+06	3.94879e+06	4.93816e+06	2.85635e+06	3.39857e+06	3.06416e+06	2.90842e+06	2.80155e+06	2.68467e+06	2.48535e+06	3.0205e+06	2.42991e+06	4.8384e+06	2.67009e+06	3.86278e+06	9.60795e+06	2.23152e+06	2.90206e+06	2.77826e+06	2.6614e+06	2.2092e+06	2.33003e+06	2.74826e+06	2.72431e+06	2.87958e+06	2.7184e+06	3.07765e+06	2.66818e+06	3.12625e+06	2.42449e+06	3.75738e+06	3.78362e+06	3.14576e+06	2.21159e+06	2.83151e+06	2.90705e+06	2.45943e+06
m_283	6.15029e+06	5.52279e+06	5.30911e+06	4.82345e+06	3.58204e+06	1.26986e+06	3.24535e+06	3.74399e+06	3.36246e+06	3.50972e+06	3.04247e+06	3.85199e+06	3.5514e+06	3.558e+06	4.31775e+06	4.64482e+06	5.11456e+06	3.37426e+06	3.03306e+06	3.84622e+06	3.48356e+06	1.86636e+06	3.32647e+06	2.56997e+06	3.83806e+06	3.33793e+06	3.32824e+06	4.08607e+06	4.43962e+06	4.66877e+06	5.3291e+06	4.4779e+06	3.51779e+06	4.64224e+06	4.83894e+06	3.33305e+06	1.56184e+06	4.18234e+06	2.70558e+06	4.26782e+06	2.96452e+06	3.05284e+06	3.42744e+06	2.88634e+06	1.96854e+06	3.8221e+06	2.9642e+06	4.98974e+06	4.95088e+06
m_284	1.93547e+06	1.90769e+06	2.3688e+06	1.61279e+06	2.05685e+06	1.20995e+06	2.25786e+06	1.79657e+06	1.8665e+06	1.92725e+06	640950	2.35343e+06	2.38318e+06	1.91446e+06	950343	1.98589e+06	2.16104e+06	1.8732e+06	1.36339e+06	1.77795e+06	2.18259e+06	246230	1.4948e+06	1.9718e+06	2.13841e+06	2.22298e+06	680246	2.21176e+06	2.38004e+06	2.25244e+06	2.29511e+06	2.13594e+06	1.5921e+06	1.698e+06	2.3578e+06	2.04132e+06	1.09949e+06	2.52132e+06	3.22247e+06	3.37338e+06	2.59595e+06	2.57016e+06	1.07697e+06	2.28554e+06	2.31979e+06	2.02226e+06	436656	3.06351e+06	2.61847e+06
m_285	6.72704e+06	6.45485e+06	5.55784e+06	5.89057e+06	4.53491e+06	1.93255e+06	2.96525e+06	3.4604e+06	3.58332e+06	3.95512e+06	2.49343e+06	3.31603e+06	3.63925e+06	3.91301e+06	4.14904e+06	5.09029e+06	3.26664e+06	3.60623e+06	3.77773e+06	4.18801e+06	3.61758e+06	1.7911e+06	3.57447e+06	2.71299e+06	3.39977e+06	2.99965e+06	3.12868e+06	4.00363e+06	4.03939e+06	4.81391e+06	3.73949e+06	4.63145e+06	3.63689e+06	5.66918e+06	5.50335e+06	3.05967e+06	1.10718e+06	3.77073e+06	2.69943e+06	4.32142e+06	3.0199e+06	3.22401e+06	3.02269e+06	2.93224e+06	3.37681e+06	4.27254e+06	3.13044e+06	5.8844e+06	5.5674e+06
m_286	3.81966e+06	3.04422e+06	3.86936e+06	3.68133e+06	2.97517e+06	2.41462e+06	3.12108e+06	2.36206e+06	3.60599e+06	3.14776e+06	1.93818e+06	4.18418e+06	3.68006e+06	2.74193e+06	2.71925e+06	3.58616e+06	3.50457e+06	2.69111e+06	2.84551e+06	2.56034e+06	3.54234e+06	1.39747e+06	1.95124e+06	2.85672e+06	2.43291e+06	2.40864e+06	1.93766e+06	3.43498e+06	3.44034e+06	4.50496e+06	4.47708e+06	4.06007e+06	3.39344e+06	4.21024e+06	4.78011e+06	3.9182e+06	2.87262e+06	3.90996e+06	4.77232e+06	5.47957e+06	4.69824e+06	4.10558e+06	3.3223e+06	4.49243e+06	5.06294e+06	4.89574e+06	2.62522e+06	4.60156e+06	4.93713e+06
m_287	2.49355e+06	3.31791e+06	3.10205e+06	3.31927e+06	2.31296e+06	3.00524e+06	3.60547e+06	3.03412e+06	3.45834e+06	4.32902e+06	2.75147e+06	4.92953e+06	3.44478e+06	3.299e+06	2.84692e+06	2.75041e+06	3.00942e+06	3.21443e+06	2.92852e+06	3.29036e+06	4.96975e+06	2.85288e+06	5.10179e+06	3.50524e+06	2.64249e+06	2.49572e+06	2.42087e+06	3.07389e+06	2.71517e+06	4.59587e+06	3.80095e+06	2.61551e+06	4.21844e+06	3.66691e+06	4.53317e+06	5.50432e+06	4.94701e+06	6.13346e+06	5.39999e+06	4.49343e+06	3.6029e+06	4.93876e+06	5.25907e+06	4.30722e+06	3.80257e+06	3.10211e+06	3.46689e+06	4.90832e+06	5.05712e+06
m_288	335894	48371.6	172718	550435	95779.9	2.19107e+06	166620	63030.3	58590.6	48907.5	1.40685e+06	114476	159392	103897	1.63922e+06	162373	124918	71862.6	765242	335165	107009	4.07853e+06	44035.1	81566	290707	49286.1	3.93969e+06	120526	49559.6	53792.5	257267	90183.5	2.05306e+06	127729	236314	151662	2.37482e+06	186594	194093	417794	378417	240313	2.09031e+06	1.78242e+06	335687	212727	3.74278e+06	142072	339504
m_289	5.61407e+06	5.27737e+06	4.77275e+06	5.55071e+06	4.97204e+06	5.94966e+06	6.48661e+06	3.92529e+06	5.16166e+06	6.1495e+06	4.06759e+06	5.7312e+06	5.615e+06	4.37147e+06	4.87332e+06	4.68457e+06	4.68347e+06	6.29051e+06	4.83064e+06	6.53625e+06	4.46859e+06	6.53495e+06	4.39434e+06	4.89257e+06	4.27522e+06	4.59944e+06	6.82652e+06	5.55455e+06	5.00259e+06	5.67087e+06	4.88902e+06	2.73561e+06	5.06208e+06	4.72974e+06	4.56582e+06	5.74186e+06	2.95422e+06	4.80851e+06	5.18839e+06	5.32757e+06	4.39795e+06	5.18969e+06	5.30855e+06	5.54014e+06	5.02779e+06	4.4434e+06	5.7961e+06	4.07588e+06	4.22326e+06
m_290	4.28409e+06	4.18816e+06	3.99377e+06	4.18388e+06	3.18815e+06	2.74133e+06	3.63645e+06	3.90243e+06	3.93073e+06	3.54511e+06	2.4817e+06	4.54614e+06	4.6554e+06	5.105e+06	3.65319e+06	4.09809e+06	3.43125e+06	3.99478e+06	2.97258e+06	3.02688e+06	4.48711e+06	1.66044e+06	3.55999e+06	3.78208e+06	3.70346e+06	3.99508e+06	1.90518e+06	3.67115e+06	3.52254e+06	4.00252e+06	3.81684e+06	4.05877e+06	2.16283e+06	5.21531e+06	5.10964e+06	3.84449e+06	3.89344e+06	4.25774e+06	4.01096e+06	4.47941e+06	4.71682e+06	3.43229e+06	2.69043e+06	4.19948e+06	3.83381e+06	3.98601e+06	2.30071e+06	4.13429e+06	4.1872e+06
m_291	7.30592e+06	6.76155e+06	6.29951e+06	5.23768e+06	4.62379e+06	2.51965e+06	3.78362e+06	4.04202e+06	3.96168e+06	4.15839e+06	3.05429e+06	4.13092e+06	4.13748e+06	4.24728e+06	4.42682e+06	5.53892e+06	6.30987e+06	4.61056e+06	6.26707e+06	4.76552e+06	3.6429e+06	2.10952e+06	4.04019e+06	3.51522e+06	4.00713e+06	3.72343e+06	3.66906e+06	4.95033e+06	4.77951e+06	5.88747e+06	4.44092e+06	2.46253e+06	4.06614e+06	5.61934e+06	6.64356e+06	3.85424e+06	1.82555e+06	4.35363e+06	3.15622e+06	4.82381e+06	3.64398e+06	3.31232e+06	3.49394e+06	3.38373e+06	3.51935e+06	4.73186e+06	3.56275e+06	6.51606e+06	6.56577e+06
m_292	3.21499e+06	3.30765e+06	2.84241e+06	3.03498e+06	2.05185e+06	1.8469e+06	2.49222e+06	2.78804e+06	2.92808e+06	2.26041e+06	1.53199e+06	3.37252e+06	3.22818e+06	3.40168e+06	2.90894e+06	3.51631e+06	2.21668e+06	2.97377e+06	2.22462e+06	2.34501e+06	3.48794e+06	804914	2.46232e+06	2.65909e+06	2.91225e+06	2.78095e+06	1.08193e+06	2.2073e+06	1.94999e+06	2.97177e+06	3.14954e+06	3.01521e+06	1.32313e+06	4.24622e+06	3.72594e+06	2.62553e+06	1.91396e+06	3.49728e+06	3.06697e+06	3.83185e+06	3.55717e+06	2.48419e+06	1.66247e+06	3.16784e+06	2.91505e+06	3.09154e+06	1.63356e+06	3.61247e+06	3.09182e+06
m_293	4.59296e+06	5.76131e+06	4.57797e+06	5.4459e+06	3.7741e+06	2.15526e+06	3.31297e+06	4.11673e+06	4.80847e+06	3.95985e+06	1.16088e+06	2.15756e+06	4.13852e+06	4.87551e+06	3.06217e+06	4.25937e+06	5.08957e+06	4.27544e+06	3.28271e+06	3.39519e+06	2.57436e+06	281325	3.56229e+06	4.41505e+06	3.47983e+06	3.66329e+06	795584	4.55881e+06	3.10731e+06	1.58289e+06	1.41793e+06	1.32243e+06	527026	1.5653e+06	1.64967e+06	1.35027e+06	181413	1.89149e+06	2.47598e+06	2.697e+06	2.15321e+06	1.43401e+06	220453	1.35429e+06	1.38418e+06	1.23179e+06	92967.7	2.25345e+06	2.22435e+06
m_294	7.04789e+06	6.68084e+06	7.49372e+06	8.00661e+06	6.4076e+06	5.93787e+06	7.2904e+06	6.26151e+06	7.49951e+06	6.53178e+06	5.68011e+06	6.58043e+06	6.45904e+06	6.7764e+06	6.27814e+06	8.68359e+06	8.6928e+06	6.58162e+06	7.37855e+06	7.23604e+06	6.97485e+06	3.14523e+06	8.35568e+06	6.68134e+06	7.29558e+06	7.21428e+06	4.60646e+06	6.39065e+06	7125047	7.81192e+06	8.2396e+06	7.69598e+06	6.61774e+06	7.39759e+06	7.95449e+06	6.92601e+06	6.40477e+06	6.80537e+06	6.65067e+06	6.91667e+06	7.74844e+06	6.95301e+06	5.95519e+06	7.17681e+06	8.37021e+06	8.43714e+06	4.90972e+06	7.51665e+06	7.94704e+06
m_295	3.69639e+06	2.53028e+06	4.34974e+06	3.00805e+06	4.87186e+06	2.74444e+06	3.98537e+06	4.43796e+06	4.19777e+06	5.89001e+06	1.71188e+06	5.01845e+06	5.14631e+06	2.87416e+06	1.77546e+06	2.70275e+06	4.05463e+06	5.10754e+06	3.27036e+06	3.02362e+06	3.13398e+06	1.45475e+06	2.27041e+06	4.18301e+06	3.32401e+06	4.32079e+06	2.61238e+06	3.5241e+06	4.53981e+06	4.7756e+06	3.11201e+06	3.93604e+06	3.06553e+06	2.22432e+06	3.21936e+06	4.61433e+06	1.19983e+06	2.21269e+06	3.14011e+06	2.99e+06	2.61576e+06	3.59784e+06	2.63148e+06	2.74484e+06	3.56088e+06	2.50872e+06	930678	3.17028e+06	2.58824e+06
m_296	1.63421e+06	2.06683e+06	1.9467e+06	1.33367e+06	2.0397e+06	682130	2.0586e+06	1.61829e+06	1.92252e+06	2.08086e+06	416680	2.48779e+06	2.14107e+06	1.98144e+06	539395	1.74341e+06	2.23722e+06	2.04943e+06	797417	1.50102e+06	2.18985e+06	135746	1.46895e+06	1.83375e+06	1.76337e+06	2.16711e+06	254040	2.12308e+06	2.52675e+06	2.27587e+06	2.0228e+06	2.39853e+06	708864	1.82065e+06	2.17289e+06	2.26172e+06	594553	2.46269e+06	2.52621e+06	2.52009e+06	2.56803e+06	2.23098e+06	546346	1.25044e+06	1.73525e+06	1.81759e+06	192873	2.62414e+06	2.16343e+06
m_297	585420	540188	733042	775815	898749	1.07387e+06	1.07593e+06	1.25462e+06	947734	817116	1.01938e+06	601679	947564	669851	936669	859934	816054	819034	994240	1.00913e+06	833113	822082	932417	1.15543e+06	883931	888347	1.00406e+06	820296	861751	686829	504633	461283	937936	414147	438504	789058	896905	503832	503111	558652	567138	724846	734551	605722	564575	485528	373565	642921	605359
m_298	654877	516457	664139	688781	983544	1.84115e+06	1.08693e+06	608664	811401	685180	1.04416e+06	700233	624303	370217	1.13386e+06	808897	559071	575884	1.17555e+06	615888	1.04732e+06	4.46098e+06	1.05228e+06	1.57268e+06	1.03354e+06	644387	2.05559e+06	725843	692166	611194	819749	302671	1.51532e+06	637159	556060	1.27219e+06	4.02301e+06	568859	812411	709702	512347	675727	992156	614983	656713	1.28038e+06	1.71465e+06	510704	579113
m_299	2.39163e+06	1.44798e+06	2.20479e+06	2.15222e+06	1.82544e+06	1.79258e+06	2.27391e+06	1.82161e+06	2.08406e+06	1.66786e+06	1.34658e+06	2.66503e+06	1.68464e+06	1.00105e+06	1.80349e+06	1.838e+06	2.2788e+06	1.69875e+06	2.18505e+06	2.24635e+06	2.68547e+06	1.98577e+06	1.21427e+06	1.69845e+06	1.94297e+06	1.63744e+06	1.94564e+06	2.03805e+06	1.97988e+06	3.68162e+06	4.74152e+06	2.91043e+06	4.46575e+06	3.28489e+06	3.61089e+06	3.38854e+06	2.49065e+06	3.42199e+06	4.48151e+06	4.50912e+06	3.84341e+06	3.75176e+06	4.18466e+06	4.32849e+06	3.8113e+06	4.36747e+06	4.6459e+06	5.29049e+06	4.72645e+06
m_300	262290	42542.1	83263.7	226815	32492.8	1.29877e+06	60026.3	46817.8	154106	32035.8	1.14719e+06	52190.3	90592.4	51924.1	1.09772e+06	97821	53219.4	31775.7	354273	291977	72320.9	1.59119e+06	23370.2	45972.3	109035	52745.9	1.61811e+06	52374.3	26138.7	45358.3	125193	75259.6	1.57103e+06	62838.7	105307	115073	3.86058e+06	102160	91868.6	72261.8	191435	85614.1	1.43916e+06	664745	212885	139502	3.58469e+06	26768.1	136415
m_301	468386	63684.6	203713	426743	68670.9	295431	66014.2	59792.2	386088	72916.2	400324	82937.8	185730	64468.9	358579	360117	69149.6	72742.8	569503	928686	77829.1	72946.9	65171.6	70500.6	57649.8	71415.9	191738	67378.5	65507.7	81931	142788	84926.2	3.13611e+06	84385.8	237144	236090	251999	97756.2	82849.2	132891	395297	227204	3.27244e+06	3.43154e+06	1.06636e+06	67445.2	105599	85579.1	367509
m_302	1.55475e+06	1.94921e+06	2.27884e+06	2.79554e+06	1.55079e+06	2.57811e+06	1.81886e+06	1.57341e+06	3.3304e+06	2.92688e+06	2.42522e+06	1.72517e+06	2.56507e+06	2.17647e+06	1.50371e+06	1.9491e+06	2.23668e+06	2.1742e+06	1.84934e+06	2.24314e+06	4.14888e+06	3.23164e+06	2.30195e+06	2.90592e+06	3.33651e+06	2.51496e+06	2.02887e+06	2.31398e+06	2.41703e+06	1.73178e+06	1.35514e+06	1.09413e+06	1.55851e+06	1.34235e+06	1.00858e+06	1.29137e+06	1.24959e+06	998242	1.58255e+06	1.36907e+06	1.05891e+06	1.35441e+06	1.16731e+06	1.14202e+06	1.15924e+06	859080	737497	1.23899e+06	1.12123e+06
m_303	691464	566009	870276	763039	527743	279315	292529	375521	845284	465408	400649	2.10261e+06	371765	460651	621225	989110	826613	517004	567058	880527	2.78704e+06	490268	888864	986522	1.06736e+06	549069	265751	572193	397392	1.71175e+06	1.04376e+06	529560	968500	838904	522657	2.84876e+06	752082	2.86867e+06	4.38401e+06	1.19975e+06	1.7867e+06	2.79857e+06	2.44792e+06	3.02995e+06	967499	712933	378334	4.53051e+06	4.33104e+06
m_304	1.50046e+06	1.76669e+06	2.23392e+06	2.24948e+06	1.37448e+06	1.97159e+06	1.65267e+06	2.2473e+06	1.75961e+06	2.01523e+06	2.03272e+06	2.17199e+06	1.942e+06	2.32262e+06	2.26e+06	2.17676e+06	1.89216e+06	1.93574e+06	1.65025e+06	2.10405e+06	1.72585e+06	1.84563e+06	1.82021e+06	1.59401e+06	1.58307e+06	1.72295e+06	1.66642e+06	2.0008e+06	1.49949e+06	1.66789e+06	1.49306e+06	2.06625e+06	2.15894e+06	1.6184e+06	1.65666e+06	1.42072e+06	3.37553e+06	1.69034e+06	1.54576e+06	1.65342e+06	1.77995e+06	1.95534e+06	2.23055e+06	1.94694e+06	1.68832e+06	1.36351e+06	1.49156e+06	1.41537e+06	1.80765e+06
m_305	460743	476282	523554	574856	442195	231278	350038	344197	654592	447742	191001	1.25856e+06	530665	445769	281624	544883	512336	517440	389656	401772	2.08084e+06	105220	612143	461792	614486	462088	146283	325149	534058	1.14173e+06	912967	705434	465071	608009	698557	1.56878e+06	384492	1.82492e+06	1.9809e+06	2.76873e+06	1.35772e+06	1.92064e+06	734261	1.29527e+06	780504	644451	227652	1.94822e+06	1.50136e+06
m_306	4.24891e+06	3.42216e+06	3.11841e+06	3.05303e+06	2.65813e+06	2.56176e+06	3.09577e+06	2.2906e+06	4.35167e+06	3.23988e+06	1.92223e+06	3.2755e+06	3.16612e+06	2.89883e+06	2.49892e+06	2.65613e+06	2.91039e+06	3.0753e+06	2.10225e+06	3.20038e+06	2.72984e+06	1.53194e+06	2.19003e+06	3.02653e+06	2.44282e+06	2.8914e+06	1.99932e+06	2.55687e+06	2.61677e+06	2.86182e+06	2.61563e+06	3.14038e+06	2.04687e+06	2.98366e+06	3.57957e+06	2.70442e+06	2.31129e+06	3.17286e+06	2.59029e+06	2.58709e+06	3.16355e+06	2.4894e+06	2.1042e+06	3.01117e+06	2.97144e+06	2.54386e+06	2.098e+06	2.46666e+06	3.36591e+06
m_307	3.80956e+06	3.28866e+06	3.03293e+06	3.42398e+06	2.58454e+06	1.38627e+06	2.04025e+06	2.32562e+06	2.13463e+06	2.34808e+06	1.80444e+06	2.14464e+06	2.21447e+06	2.30805e+06	2.39919e+06	2.84835e+06	2.98892e+06	2.11042e+06	3.21118e+06	2.70358e+06	1.92916e+06	1.05696e+06	1.75933e+06	1.59814e+06	2.23013e+06	1.55631e+06	1.89705e+06	2.49947e+06	2.61227e+06	3.05178e+06	3.50935e+06	3.08703e+06	2.36299e+06	2.78124e+06	2.92671e+06	1.96991e+06	874307	2.5443e+06	1.81766e+06	2.67286e+06	2.00131e+06	2.10846e+06	2.01728e+06	1.98104e+06	1.99264e+06	2.30275e+06	1.98717e+06	3.27402e+06	2.92204e+06
m_308	2.8408e+06	1.23465e+06	2.47877e+06	2.58893e+06	894456	627673	1.99709e+06	1.3661e+06	1.518e+06	1.61574e+06	2.42051e+06	1.4022e+06	1.38808e+06	2.22915e+06	2.4045e+06	2.34743e+06	1.60897e+06	1.9819e+06	1.85796e+06	2.65998e+06	1.65967e+06	2.30366e+06	2.96892e+06	1.59869e+06	2.4421e+06	3.31316e+06	1.69092e+06	2.02723e+06	2.68287e+06	2.27037e+06	1.94436e+06	2.84245e+06	1.96822e+06	2.71302e+06	1.92053e+06	1.70198e+06	2.13527e+06	2.34397e+06	1.69737e+06	2.73233e+06	2.37043e+06	1.67328e+06	2.04216e+06	1.89755e+06	1.69246e+06	2.13808e+06	1.40616e+06	1.86976e+06	1.28517e+06
m_309	2.35473e+06	1.51822e+06	1.61883e+06	1.15481e+06	1.10842e+06	1.40165e+06	1.78116e+06	770940	2.83227e+06	1.81815e+06	774024	1.64668e+06	1.46564e+06	1.10164e+06	1.3618e+06	1.22126e+06	1.17027e+06	1.37258e+06	797400	1.58487e+06	1.41648e+06	668118	688651	946528	948740	915663	949720	980723	1.08683e+06	1.04734e+06	1.26361e+06	1.53562e+06	1.11645e+06	1.58381e+06	1.91936e+06	1.43067e+06	807037	1.70071e+06	1.23028e+06	849070	1.59943e+06	1.18933e+06	1.00818e+06	1.50752e+06	1.47156e+06	1.40655e+06	1.22166e+06	837114	1.83912e+06
m_310	4.26815e+06	6.69212e+06	6.43544e+06	3.30642e+06	1.99257e+06	2.02016e+06	2.87995e+06	2.5833e+06	4.06392e+06	4.22451e+06	3.25754e+06	4.6951e+06	2.2966e+06	3.5848e+06	3042061	5.87541e+06	2.9702e+06	3.8305e+06	3.15218e+06	2.92611e+06	2.7834e+06	2.45011e+06	3.50062e+06	1.86141e+06	2.75855e+06	3.38718e+06	2.64176e+06	3.31585e+06	3.15351e+06	5.65004e+06	2.79127e+06	5.07579e+06	2.70715e+06	5.35764e+06	2.26059e+06	3.55631e+06	2.37008e+06	3.66752e+06	2.94056e+06	3.75112e+06	3.38035e+06	2.1817e+06	2.96069e+06	3.07708e+06	2.97609e+06	4.35476e+06	3.28175e+06	5.99856e+06	5.19998e+06
m_311	1.859e+06	1.80521e+06	2.19821e+06	2.31216e+06	1.53114e+06	1.22566e+06	1.52944e+06	1.26574e+06	2.36708e+06	1.69379e+06	1.27868e+06	3.42316e+06	1.5197e+06	1.84512e+06	1.52468e+06	2.2735e+06	1.89386e+06	1.72236e+06	1.57923e+06	2.03527e+06	3.33221e+06	1.41723e+06	2.50468e+06	2.45582e+06	2.18802e+06	1.83019e+06	1.23366e+06	1.8456e+06	1.61803e+06	2.55244e+06	2.15711e+06	1.87289e+06	1.98069e+06	2.19115e+06	1.60246e+06	3.96584e+06	3.68498e+06	4.43342e+06	5.04942e+06	4.81768e+06	3.32443e+06	3.96502e+06	3.06423e+06	4.27755e+06	2.21452e+06	1.7715e+06	1.4227e+06	5.00712e+06	4.5264e+06
m_312	2.20098e+06	1.43468e+06	1.72852e+06	1.21511e+06	908926	1.52113e+06	1.89407e+06	1.00567e+06	2.55342e+06	1.64408e+06	554149	3.04888e+06	1.56407e+06	1.14603e+06	989747	948840	1.15609e+06	2.18195e+06	1.29472e+06	1.68118e+06	2.56154e+06	719464	1.08313e+06	2.1934e+06	847297	1.10145e+06	1.39632e+06	1.59063e+06	1.32957e+06	2.10147e+06	1.59266e+06	1.56676e+06	1.41398e+06	2.15373e+06	1.69902e+06	2.25232e+06	881732	1.79834e+06	2.25595e+06	1.57666e+06	1.60848e+06	2.2675e+06	1.33929e+06	1.92995e+06	1.69535e+06	1.39049e+06	857290	2.20911e+06	2.18901e+06
m_313	987255	640512	756152	806900	669134	273819	632318	367428	476271	682205	153428	1.17663e+06	665588	527890	202120	727069	613656	592253	365717	634953	973116	72330.7	381132	636536	753927	610946	66954.5	889686	838480	1.24206e+06	2.8054e+06	1.26435e+06	512108	1.2302e+06	1.5199e+06	1.5976e+06	169492	1.72903e+06	2.24086e+06	2.36558e+06	1.88769e+06	2.99148e+06	262808	1.38998e+06	1.3086e+06	2.44792e+06	76294.2	1.97716e+06	2.04983e+06
m_314	1.30932e+06	1.66196e+06	1.37886e+06	1.38335e+06	1.29142e+06	1.08261e+06	1.01459e+06	1.54323e+06	1.48142e+06	1.63847e+06	1.53579e+06	1.24753e+06	1.51268e+06	1.7451e+06	1.37648e+06	1.44312e+06	1.59155e+06	1.45045e+06	1.17412e+06	1.44225e+06	1.26928e+06	1.66358e+06	1.19782e+06	827062	1.18426e+06	1.13428e+06	1.23008e+06	1.3763e+06	2.24815e+06	1.43792e+06	1.40502e+06	1.41961e+06	1.16724e+06	1.29203e+06	1.48075e+06	1.38835e+06	3.72231e+06	1.59528e+06	1.46448e+06	1.28349e+06	1.48489e+06	1.3538e+06	1.21275e+06	1.35572e+06	1.69988e+06	1.16522e+06	1.18037e+06	2.22237e+06	1.56909e+06
m_315	573968	150753	417640	601362	227945	1.9538e+06	157455	137564	358471	162224	2.86227e+06	158378	305520	184677	1.94279e+06	215159	132048	138910	1.31292e+06	897426	148623	6.48198e+06	124452	135046	287962	136376	4.23728e+06	207541	127802	156456	255375	158846	2.25164e+06	161143	214811	174169	5.20756e+06	171886	158209	169871	199874	154518	1.63106e+06	629405	381985	240225	5.8231e+06	163422	248626
m_316	370039	434684	395339	535792	401348	299642	288708	343144	514339	445846	374302	802741	431718	308207	470527	710218	588453	547105	505367	543612	803418	316930	536181	333080	455633	315463	231519	422783	389016	805317	964032	1.25108e+06	690005	723915	1.03666e+06	824263	975705	1.13798e+06	1.86588e+06	1.98197e+06	1.23499e+06	1.25787e+06	1.31024e+06	1.41092e+06	773350	688595	665649	1.76201e+06	1.37467e+06
m_317	1.00365e+06	706536	1.4894e+06	1.8113e+06	1.08778e+06	155636	747647	839614	794442	694181	52102.4	581218	755118	776670	607859	1.45927e+06	1.12725e+06	1.37628e+06	291131	1.05777e+06	376716	60728.4	559023	581847	401777	583972	57077.7	806093	891087	310747	333695	420772	159147	348127	294360	476451	50158.7	553726	681248	684305	594685	376223	50460.1	524874	388390	318982	59347.3	669951	576956
m_318	3.00358e+06	2.87209e+06	3.31926e+06	3.23234e+06	2.98031e+06	2.07498e+06	2.54656e+06	2.10601e+06	3.67951e+06	2.96299e+06	2.42129e+06	4.19521e+06	2.94451e+06	2.91914e+06	2.38894e+06	2.87293e+06	3.1849e+06	3.45487e+06	3.3876e+06	3.32009e+06	5.05318e+06	2.99654e+06	3.36381e+06	3.08818e+06	3.11175e+06	3.38521e+06	2.52372e+06	2.82099e+06	2.8331e+06	5.24907e+06	3.64642e+06	3.39314e+06	3.84588e+06	4.39261e+06	3.47874e+06	5.53792e+06	5.03324e+06	6.75446e+06	6.97865e+06	7.77345e+06	5.46984e+06	6.06092e+06	4.91905e+06	6.02299e+06	3.28719e+06	3.30152e+06	3.18309e+06	7.12359e+06	6.17415e+06
m_319	2.51369e+06	2.89487e+06	3.08776e+06	2.10603e+06	3.36647e+06	971520	3.00163e+06	2.29425e+06	3.751e+06	3.55374e+06	743753	4.4857e+06	3.62547e+06	2.97427e+06	811370	2.41602e+06	3.31525e+06	3.81307e+06	2.13714e+06	2.83131e+06	4.16749e+06	562862	2.99695e+06	3.12432e+06	2.14392e+06	3.63549e+06	594979	2.90233e+06	3.25206e+06	4.52553e+06	3.93185e+06	4.77932e+06	1.44773e+06	4.35812e+06	4.40731e+06	4.63371e+06	906139	4.80582e+06	4.74897e+06	5.04782e+06	5.22107e+06	4.25831e+06	846077	2.75721e+06	2.72804e+06	4.02359e+06	728184	4.73523e+06	4.41146e+06
m_320	23021.5	22540.9	22521.2	51786.5	370980	24842.4	22325.9	22398.4	22899.5	22758	24924	23200.9	22528	22286.1	26407.8	22949.5	22475.7	527484	685280	574640	22766.9	33317.2	21890.3	23118.7	22787.8	22353.6	38421	167356	175588	53578.8	22119.8	22093.6	27844.5	22837.9	22196.2	22869.8	41697.3	22803.5	22884.6	22998.8	22476.5	22476.3	28064.2	23956	23820.3	22282.5	29584.1	518428	763327
m_321	2.00348e+06	2.20117e+06	2.53141e+06	2.95082e+06	2.12782e+06	1.64858e+06	1.91855e+06	1.94678e+06	1.80206e+06	1.90745e+06	1.76764e+06	1.19629e+06	1.86988e+06	2.17808e+06	2.39102e+06	2.42508e+06	2.32102e+06	2.08862e+06	2.57461e+06	2.04002e+06	1.12856e+06	741230	1.45375e+06	1.44838e+06	1.746e+06	2.03664e+06	1.45113e+06	2.28346e+06	2.06217e+06	1.1017e+06	1.09443e+06	1.0579e+06	1.42181e+06	1.3543e+06	1.20167e+06	732204	729693	1.1364e+06	1.0772e+06	904097	985129	909851	1.1071e+06	1.53487e+06	944114	966141	616043	1.12684e+06	1.0828e+06
m_322	3.14512e+06	2.62032e+06	2.43772e+06	2.14516e+06	1.82876e+06	2.04472e+06	2.40439e+06	1.59205e+06	3.54783e+06	2.80739e+06	1.47854e+06	2.72259e+06	2.23463e+06	2.064e+06	2.04165e+06	2.15221e+06	2.0808e+06	2.24308e+06	1.53062e+06	2.56316e+06	2.27128e+06	1.24241e+06	1.54374e+06	1.73822e+06	1.90088e+06	1.92031e+06	1.69899e+06	1.85801e+06	2.03203e+06	1.93555e+06	2.26432e+06	2.36373e+06	1.77711e+06	2.45685e+06	2.78104e+06	2.44367e+06	1.64219e+06	2.73136e+06	2.25233e+06	1.73328e+06	2.42894e+06	2.2167e+06	1.88226e+06	2.50062e+06	2.45631e+06	2.32106e+06	1.80524e+06	1.97084e+06	2.79703e+06
m_323	691464	566009	870276	763039	527743	279315	292529	375521	845284	465408	400649	2.10261e+06	371765	460651	621225	989110	826613	517004	567058	880527	2.78704e+06	490268	888864	986522	1.06736e+06	549069	265751	572193	397392	1.71175e+06	1.04376e+06	529560	968500	838904	522657	2.84876e+06	752082	2.86867e+06	4.38401e+06	4.21409e+06	1.7867e+06	2.79857e+06	2.44792e+06	3.02995e+06	967499	712933	378334	4.53051e+06	4.33104e+06
m_324	956479	1.57964e+06	686594	1.86046e+06	786051	424324	1.51692e+06	611498	1.62729e+06	1.56858e+06	244035	1.86509e+06	1.65178e+06	1.42075e+06	397871	1.56159e+06	1.63872e+06	1.41478e+06	499058	1.3804e+06	2.56954e+06	58206	664419	748009	1.78884e+06	1.42298e+06	138294	2.01181e+06	2.09386e+06	2.63405e+06	1.44582e+06	2.64874e+06	759762	1.00744e+06	1.58782e+06	3.50845e+06	347099	1.9198e+06	2.31399e+06	5.53356e+06	2.05004e+06	1.62195e+06	789431	3.10478e+06	1.71509e+06	1.31969e+06	153276	2.61312e+06	2.18935e+06
m_325	2.28512e+06	1.79985e+06	2.27522e+06	2.09568e+06	1.66539e+06	852940	1.77859e+06	1.44186e+06	1.9389e+06	1.91115e+06	656840	2.88352e+06	2.18223e+06	1.72705e+06	1.0547e+06	2.12065e+06	2.10257e+06	1.89323e+06	1.47493e+06	1.33171e+06	2.23312e+06	313117	1.22843e+06	1.52109e+06	1.51834e+06	1.50651e+06	592596	1.9231e+06	2.16717e+06	2.87936e+06	2.85737e+06	2.82712e+06	1.25142e+06	2.75678e+06	3.12039e+06	2.49332e+06	680087	2.57788e+06	3.10299e+06	3.62305e+06	3.13403e+06	2.68598e+06	1.16272e+06	2.41664e+06	2.82272e+06	2.6541e+06	837602	2.97289e+06	3.09197e+06
m_326	1.12309e+06	1.17623e+06	1.82405e+06	1.51882e+06	1.70538e+06	1.2487e+06	1.46622e+06	2.16511e+06	1.53539e+06	1.57685e+06	1.40049e+06	1.80979e+06	1.58311e+06	1.5197e+06	1.35161e+06	1.97971e+06	1.70657e+06	1.53206e+06	1.5194e+06	1.65596e+06	2.35831e+06	1.23969e+06	2.6981e+06	2.04098e+06	2.51597e+06	1.89722e+06	950711	1.66569e+06	1.55397e+06	1.63053e+06	1.43677e+06	867748	1.31854e+06	927014	847690	1.89638e+06	1.49144e+06	2.20514e+06	2.04765e+06	2.15502e+06	1.65659e+06	2.11234e+06	1.75161e+06	2.00452e+06	870112	1.1396e+06	631576	2.03104e+06	1.56141e+06
m_327	2.01718e+06	1.84329e+06	2.35883e+06	2.50605e+06	1.79759e+06	1.38786e+06	1.63655e+06	1.61497e+06	2.17811e+06	1.9292e+06	1.59196e+06	3.74939e+06	1.75601e+06	2.19673e+06	1.72998e+06	2.79548e+06	2.4791e+06	1.96228e+06	1.63938e+06	2.47839e+06	3.96257e+06	1.82332e+06	3.55144e+06	2.72528e+06	2.91164e+06	2.18342e+06	1.18657e+06	1.93684e+06	2.02284e+06	3.31539e+06	2.56898e+06	1.9797e+06	2.2448e+06	2.18022e+06	1.97371e+06	3.95929e+06	2.79081e+06	4.84121e+06	4.71808e+06	5.06987e+06	4.13541e+06	4.36375e+06	3.44135e+06	4.12692e+06	2.39576e+06	2.35868e+06	1.63361e+06	4.79297e+06	4.79478e+06
m_328	602138	778192	746051	656077	662132	473181	473135	578602	464056	521436	318532	445165	668676	615678	484614	470825	720053	602079	424098	638597	532491	102878	401061	618290	561697	697304	161131	440338	576371	615819	597343	691858	529355	517893	558910	366032	102338	484121	298597	435578	499907	386803	392650	499981	447079	309535	148855	420858	330641
m_329	2.85833e+06	2.30782e+06	2.41314e+06	2.74312e+06	1.84369e+06	1.50124e+06	2.19568e+06	1.58751e+06	2.19113e+06	2.40652e+06	1.26021e+06	2.38249e+06	2.69674e+06	2.07297e+06	1.71728e+06	2.31609e+06	2.44179e+06	2.08747e+06	1.76377e+06	1.71153e+06	1.99523e+06	795541	1.26981e+06	1.74741e+06	1.77444e+06	1.63142e+06	1.33231e+06	2.51144e+06	2.46985e+06	2.71805e+06	2.94568e+06	3.0496e+06	1.90432e+06	2.60382e+06	3.44496e+06	2.25639e+06	2.09375e+06	1.98596e+06	2.54638e+06	3.02837e+06	2.96982e+06	2.35135e+06	1.81821e+06	2.3866e+06	3.03692e+06	2.7775e+06	1.52032e+06	2.29233e+06	2.62744e+06
m_330	521195	76013	196627	323774	81964.6	651321	78793.6	71367.1	384509	87031.7	758913	98993.3	164292	76949.1	568072	303190	88621.3	86824.8	488019	841405	92895.7	210932	77787.9	84148.5	68809.9	85241	350604	80422	79881.7	97791.7	93508.7	99286	2.11535e+06	100722	150509	114616	487453	107436	98887.5	106177	366560	96580.8	3.14303e+06	2.16062e+06	1.05565e+06	80501.6	274136	102146	289435
m_331	1.06768e+06	842552	999970	1.12524e+06	847905	596313	922607	657881	1.00782e+06	870901	539790	1.49184e+06	1.12769e+06	651623	706250	1.2498e+06	1.05641e+06	806965	745400	772138	1.37689e+06	337330	558709	690871	704635	688289	531083	859494	1.052e+06	1.88897e+06	2.12314e+06	1.93806e+06	1.50972e+06	1.94001e+06	2.39128e+06	1.39061e+06	1.40193e+06	1.59376e+06	2.0659e+06	2.56437e+06	2.27798e+06	1.69283e+06	1.43515e+06	1.92413e+06	2.1304e+06	2.26045e+06	1.11673e+06	1.64034e+06	1.91679e+06
m_332	3.66091e+06	3.73871e+06	3.3074e+06	3.1202e+06	2.22918e+06	1.72355e+06	2.22006e+06	2.34513e+06	2.55835e+06	2.42611e+06	2.09982e+06	2.36439e+06	2.25797e+06	2.49274e+06	2.70489e+06	3.13295e+06	3.02981e+06	2.70146e+06	2.878e+06	3.0477e+06	2.37389e+06	1.39392e+06	2.09825e+06	1.7959e+06	2.38324e+06	2.01254e+06	2.11162e+06	2.99383e+06	2.62703e+06	2.83892e+06	3.2931e+06	2.91858e+06	2.83322e+06	2.95739e+06	3.2282e+06	1.8381e+06	1.54955e+06	2.73416e+06	1.95718e+06	2.70033e+06	2.04638e+06	2.31239e+06	2.14911e+06	1.97218e+06	2.22008e+06	2.50507e+06	2.43135e+06	3.27492e+06	3.24561e+06
m_333	3.5927e+06	3.40468e+06	2.93177e+06	3.15969e+06	2.71476e+06	1.00649e+06	1.6672e+06	1.95663e+06	1.72927e+06	2.03506e+06	1.10228e+06	1.93782e+06	2.10579e+06	2.38846e+06	2.09745e+06	3.10661e+06	2.04013e+06	2.16848e+06	2.37426e+06	2.34796e+06	2.00973e+06	793251	1.95541e+06	1.43423e+06	1.75725e+06	1.89021e+06	1.79776e+06	2.03583e+06	2.22225e+06	3.07612e+06	3.57777e+06	2.46628e+06	1.80452e+06	2.82731e+06	3.34819e+06	1.76804e+06	547047	1.96756e+06	1.90564e+06	2.23541e+06	1.70092e+06	1.92546e+06	1.50399e+06	1.28449e+06	1.82572e+06	2.26222e+06	1.69367e+06	3.24865e+06	3.27596e+06
m_334	419343	185385	451744	201386	152876	514624	382298	326019	746052	505408	100259	656326	345204	254935	199617	217284	208485	682180	278930	445398	832003	220180	385508	855234	270367	314322	251027	342016	244375	493733	269639	146855	368228	235433	192832	568965	115751	363896	447340	391881	314418	576935	428394	498478	188558	173628	105553	366855	395727
m_335	1.88016e+06	1.98364e+06	1.83001e+06	1.97689e+06	1.67243e+06	1.56965e+06	1.28592e+06	1.43584e+06	2.46183e+06	2.5924e+06	1.95929e+06	1.83958e+06	2.21933e+06	2.35975e+06	1.74981e+06	1.86048e+06	2.0031e+06	2.19217e+06	1.77524e+06	2.01646e+06	2.14616e+06	3.49264e+06	1.66598e+06	944878	1.68325e+06	1.66719e+06	1.5467e+06	1.82901e+06	2.72003e+06	2.32701e+06	1.68827e+06	1.94837e+06	1.98947e+06	1.76806e+06	1.96272e+06	1.57141e+06	2.30562e+06	1.90103e+06	2.46798e+06	1.64053e+06	1.89027e+06	2.09826e+06	1.73787e+06	1.95075e+06	1.86192e+06	1.85251e+06	1.94359e+06	1.96992e+06	1.98842e+06
m_336	1.55114e+06	1.60576e+06	1.54484e+06	1.71357e+06	1.21078e+06	1.14966e+06	1.20411e+06	1.28823e+06	1.70544e+06	1.60911e+06	1.80816e+06	1.35357e+06	1.2246e+06	2.00733e+06	1.50451e+06	1.46973e+06	1.6921e+06	1.46454e+06	1.24683e+06	1.32122e+06	940130	982285	1.31163e+06	1.07388e+06	1.21961e+06	1.17838e+06	870882	1.72941e+06	1.57656e+06	1.27205e+06	1.35783e+06	1.71509e+06	1.08491e+06	1.22693e+06	1.57742e+06	1.06528e+06	2.29514e+06	1.50607e+06	1.67082e+06	1.83491e+06	1.53488e+06	1.38751e+06	1.31142e+06	1.63535e+06	1.4183e+06	981377	1.28343e+06	981669	1.23561e+06
m_337	4.55427e+06	3.94909e+06	4.50579e+06	3.58739e+06	4.57804e+06	2.39079e+06	4.44321e+06	3.70255e+06	4.80284e+06	4.59572e+06	1.68489e+06	4.62894e+06	4.65468e+06	3.92559e+06	2.13828e+06	4.02465e+06	4.39092e+06	4.69706e+06	4.14362e+06	4.39122e+06	4.74422e+06	1.05626e+06	4.3772e+06	4.16146e+06	3.46167e+06	4.91363e+06	1.33733e+06	4.00995e+06	4.32566e+06	5.34466e+06	4.61208e+06	5.76886e+06	3.05543e+06	5.05802e+06	2.71775e+06	4.59278e+06	1.39099e+06	5.00336e+06	5.01874e+06	5.40313e+06	5.25484e+06	5.28281e+06	1.59559e+06	4.7894e+06	4.03593e+06	4.89885e+06	1.23445e+06	4.88018e+06	4.92709e+06
m_338	3.89345e+06	3.31022e+06	3.15996e+06	2.71116e+06	2.39233e+06	1.82455e+06	2.80976e+06	2.39518e+06	4.20524e+06	3.24242e+06	1.26096e+06	3.13285e+06	2.95104e+06	2.88397e+06	2.04837e+06	2.63357e+06	2.8698e+06	3.05327e+06	1.88008e+06	2.81449e+06	2.63936e+06	824103	2.01011e+06	2.98356e+06	2.50003e+06	3.03496e+06	1.25035e+06	2.44996e+06	2.54639e+06	2.85387e+06	2.36773e+06	3.08854e+06	1.41967e+06	2.83241e+06	3.21438e+06	2.38921e+06	1.11607e+06	2.80344e+06	2.53513e+06	2.3757e+06	2.94546e+06	2.3778e+06	1.47946e+06	2.43595e+06	2.56571e+06	2.30375e+06	1.24278e+06	2.48151e+06	3.01344e+06
m_339	2.22205e+06	1.67663e+06	2.23938e+06	2.03601e+06	1.86412e+06	1.40201e+06	1.81875e+06	2.09503e+06	1.85888e+06	1.76385e+06	1.02365e+06	2.21808e+06	2.37872e+06	1.90929e+06	1.93092e+06	2.2506e+06	1.61964e+06	1.89751e+06	1.43922e+06	1.41026e+06	2.25408e+06	683490	1.33615e+06	1.99075e+06	1.81905e+06	2.01587e+06	1.06518e+06	1.29139e+06	1.42365e+06	2.03508e+06	1.7728e+06	1.76419e+06	1.26701e+06	2.35412e+06	2.08798e+06	1.92492e+06	1.54098e+06	1.84911e+06	1.72631e+06	1.98417e+06	1.91814e+06	1.31285e+06	1.24349e+06	1.99669e+06	2.21502e+06	2.15409e+06	920416	1.70111e+06	1.72663e+06
m_340	1.40067e+06	1.15351e+06	786361	1.50997e+06	876999	990792	1.11804e+06	601711	1.93184e+06	1.60677e+06	182590	1.5203e+06	1.01815e+06	896340	252212	1.12226e+06	835333	1.14323e+06	1.03469e+06	1.13874e+06	1.70812e+06	47625.3	1.03027e+06	1.86206e+06	772967	1.09929e+06	245396	1.19557e+06	1.46506e+06	1.14121e+06	710770	658586	703013	1.03987e+06	913976	2.25634e+06	26637.3	1.02547e+06	896342	1.10675e+06	1.16729e+06	539733	633715	1.15292e+06	1.09643e+06	1.24994e+06	127090	430281	1.22319e+06
m_341	2.3207e+06	2.65433e+06	2.93006e+06	3.14818e+06	1.88285e+06	1.8318e+06	1.7731e+06	2.4674e+06	2.43941e+06	2.09219e+06	1.57765e+06	889267	2.0783e+06	2.93097e+06	3.14397e+06	2.21417e+06	2.7189e+06	2.15967e+06	1.66303e+06	1.55554e+06	966408	604020	1.78399e+06	2.54794e+06	1.9259e+06	1.72741e+06	1.31617e+06	2.22192e+06	1.35727e+06	516890	522652	551026	486835	495287	649027	571028	520018	674659	1.08744e+06	969610	710904	540504	402001	718439	514068	427057	293578	946777	871666
m_342	3.5927e+06	3.32963e+06	1.37004e+06	3.15969e+06	2.71476e+06	1.00649e+06	1.6672e+06	1.95663e+06	1.72927e+06	2.03506e+06	1.10228e+06	1.95208e+06	2.10579e+06	2.38846e+06	2.09745e+06	1.33356e+06	2.04013e+06	2.16848e+06	1.36955e+06	1.04582e+06	2.00973e+06	793251	1.95541e+06	1.63958e+06	1.75725e+06	1.89021e+06	1.79776e+06	1.0432e+06	2.22225e+06	3.07612e+06	3.62662e+06	2.46628e+06	1.80452e+06	2.82731e+06	3.34819e+06	1.76804e+06	547047	1.96756e+06	1.90564e+06	2.23541e+06	1.70092e+06	1.92546e+06	1.50399e+06	734884	1.82572e+06	2.23536e+06	1.69367e+06	3.24865e+06	3.16183e+06
m_343	837972	92842.6	238318	701396	100112	1.54335e+06	96238.8	87168.1	530008	106301	1.59892e+06	120911	226629	93986	1.5577e+06	545506	100810	106048	833150	1.18537e+06	132241	683526	95010.5	102779	84044.7	104114	914455	98227.7	97567.9	119443	114212	121268	2.18463e+06	123022	127491	211658	952060	131223	120782	129685	340085	117964	3.88355e+06	2.39369e+06	1.35415e+06	98324.9	823709	124761	333947
m_344	476092	521786	515266	653850	409505	193457	300830	362235	453011	377254	288084	1.31004e+06	364062	590995	334308	701667	639215	364851	275316	530098	1.41798e+06	326526	781523	774712	874954	494065	169106	485363	336504	772062	697400	561314	389495	532187	429877	1.59962e+06	1.84632e+06	2.22682e+06	2.58121e+06	2.82263e+06	1.23758e+06	1.84726e+06	1.00927e+06	1.86269e+06	610412	522224	311249	2.4441e+06	2.21097e+06
m_345	2.15018e+06	2.15097e+06	2.02859e+06	1.76224e+06	1.96281e+06	255530	1.01071e+06	2.12871e+06	922927	1.52929e+06	202774	2.36565e+06	1.23778e+06	2.31973e+06	283824	2.76626e+06	1.68561e+06	2.23325e+06	1.60964e+06	774665	2.37697e+06	281542	1.8283e+06	2.20417e+06	1.71975e+06	1.89376e+06	203484	2.19818e+06	1.60056e+06	1.52409e+06	1.48497e+06	1.93976e+06	263541	2.54178e+06	1.83066e+06	1.311e+06	175586	2.57611e+06	1.53434e+06	1.32612e+06	2.1761e+06	2.04701e+06	882887	1.34012e+06	1.64202e+06	1.59509e+06	199334	2.74466e+06	2.70077e+06
m_346	610831	514324	845838	700605	1.49507e+06	338962	345927	568772	601962	459526	536949	776745	500657	544548	668927	745415	1.20029e+06	489721	221469	567776	547953	74460	2.02402e+06	329979	698697	939012	124205	241004	720041	2.06302e+06	1.32553e+06	1.67302e+06	1.62871e+06	1.14519e+06	1.22477e+06	841911	690504	1.91047e+06	1.47615e+06	1.36988e+06	1.63077e+06	1.12684e+06	1.10322e+06	1.61714e+06	2.07493e+06	1.10028e+06	264250	1.27073e+06	1.01607e+06
m_347	2.12686e+06	1.51011e+06	2.18912e+06	1.90859e+06	1.94991e+06	608218	1.62838e+06	1.88584e+06	1.94546e+06	1.74533e+06	329654	2.18099e+06	1.93732e+06	1.62714e+06	560479	1.9406e+06	1.71152e+06	1.7518e+06	1.25246e+06	1.37035e+06	2.09499e+06	91961.8	1.16132e+06	1.69048e+06	1.6337e+06	1.49147e+06	268031	1.35629e+06	1.30502e+06	2.65146e+06	2.51758e+06	2.44748e+06	1.01209e+06	2.726e+06	3.39965e+06	2.26111e+06	148012	3.27422e+06	2.47666e+06	2.559e+06	2.60964e+06	2.24481e+06	1.36039e+06	2.75751e+06	2.46491e+06	2.29419e+06	202796	2.91478e+06	2.68726e+06
m_348	1.4797e+06	1.71406e+06	1.63473e+06	1.64031e+06	1.68314e+06	1.52449e+06	2.01191e+06	1.72912e+06	1.37973e+06	1.40354e+06	1.5471e+06	2.00132e+06	1.43503e+06	1.40794e+06	1.25122e+06	1.92966e+06	1.70934e+06	1.5253e+06	1.88903e+06	1.76264e+06	981771	1.02038e+06	1.14949e+06	1.31384e+06	1.78152e+06	1.83346e+06	1.48214e+06	1.72445e+06	1.61071e+06	1.3153e+06	1.6518e+06	1.94008e+06	1.12235e+06	2.06925e+06	1.94806e+06	1.70955e+06	1.40375e+06	1.15753e+06	1.84163e+06	1.09898e+06	1.07456e+06	1.47241e+06	920543	1.43829e+06	1.5199e+06	1.17887e+06	1.54783e+06	1.16643e+06	1.16882e+06
m_349	696171	705820	799228	598914	938300	1.47585e+06	1.1321e+06	601682	898380	830981	1.0128e+06	849581	838533	558548	1.12914e+06	889896	623405	783588	1.0783e+06	789237	1.0653e+06	2.2061e+06	1.02039e+06	956990	1.09202e+06	614818	1.63362e+06	862269	866900	589690	920188	437371	1.24394e+06	852988	805207	1.0798e+06	3.23986e+06	718435	1.09427e+06	541362	582726	970292	945273	855956	806443	1.24863e+06	1.57548e+06	688961	543275
m_350	3.90879e+06	3.98191e+06	4.01142e+06	4.08485e+06	4.199e+06	2.73635e+06	3.27348e+06	3.04535e+06	2.78143e+06	2.44522e+06	2.43586e+06	3.36814e+06	3.68878e+06	3.09175e+06	4.1533e+06	4.38889e+06	4.01074e+06	2.86635e+06	3.01862e+06	2.77725e+06	3.72927e+06	2.29803e+06	2.38974e+06	2.70019e+06	2.97687e+06	2.87014e+06	2.60256e+06	3.07924e+06	3.62659e+06	4.44032e+06	5.10153e+06	3.53371e+06	4.16133e+06	3.97245e+06	4.90342e+06	3.09787e+06	2.58181e+06	4.03441e+06	3.65951e+06	4.63139e+06	4.42926e+06	3.83488e+06	3.39965e+06	4.09483e+06	4.58872e+06	4.46317e+06	4.33834e+06	4.29413e+06	3.60673e+06
m_351	4.62968e+06	4.29573e+06	4.39174e+06	5.13244e+06	5.06866e+06	3.75576e+06	3.9199e+06	3.24342e+06	3.43573e+06	2.72553e+06	3.20609e+06	3.95024e+06	4.01629e+06	3.26741e+06	5.30848e+06	5.19365e+06	4.6149e+06	3.29227e+06	3.56954e+06	3.32627e+06	4.17188e+06	3.72874e+06	2.85785e+06	3.33385e+06	3.20477e+06	3.22626e+06	3.8725e+06	3.7292e+06	4.35728e+06	4.70749e+06	5.19791e+06	3.9522e+06	5.78796e+06	4.09886e+06	5.75074e+06	3.68991e+06	2.95407e+06	4.16603e+06	4.32381e+06	5.13262e+06	4.87642e+06	3.95069e+06	4.77418e+06	4.48349e+06	5.29399e+06	4.87346e+06	5.68725e+06	4.50124e+06	3.99098e+06
m_352	230453	444496	263224	400222	441393	135397	105042	238780	136490	108201	291054	248799	125849	306506	626583	462799	578701	142353	86335.6	229784	267718	47067.1	1.78205e+06	76709.7	241573	179258	36880.1	145761	173156	926894	1.32745e+06	1.22477e+06	1.28702e+06	808546	1.13047e+06	392558	524903	1.4803e+06	694137	867472	1.35387e+06	1.15509e+06	645459	935403	1.0817e+06	670127	605754	943196	381953
m_353	983485	1.10698e+06	1.03322e+06	1.12006e+06	985833	702234	953229	1.25561e+06	1.21441e+06	1.0198e+06	690033	1.60646e+06	956111	988205	627066	974387	1.22949e+06	1.21082e+06	1.09506e+06	1.23498e+06	1.78115e+06	551485	1.03616e+06	915943	974345	953434	609310	1.35797e+06	1.2493e+06	1.9153e+06	1.88286e+06	1.58118e+06	1.36547e+06	1.87674e+06	1.77763e+06	1.7224e+06	1.69844e+06	2.21383e+06	2.00813e+06	1.92419e+06	1.73401e+06	1.53835e+06	1.01969e+06	1.99242e+06	1.54039e+06	1.78367e+06	860758	1.85135e+06	1.89714e+06
m_354	113451	283055	278617	433582	278349	75120.6	173389	270451	157772	195382	296232	893256	201243	313380	234055	333218	237608	183546	214750	308574	189928	104419	196721	68580.6	204013	269948	69050	336478	257978	1.43017e+06	1.99522e+06	1.18933e+06	1.50757e+06	1.37819e+06	1.37706e+06	1.16584e+06	1.16219e+06	1.43115e+06	2.43564e+06	1.92161e+06	1.66984e+06	1.2511e+06	1.609e+06	2.04444e+06	1.38928e+06	1.52706e+06	1.1451e+06	2.01519e+06	1.96008e+06
m_355	2.94708e+06	2.54218e+06	2.34462e+06	2.42867e+06	1.90363e+06	961717	1.48486e+06	1.58039e+06	1.47145e+06	1.58052e+06	1.34593e+06	1.70581e+06	1.59378e+06	1.56857e+06	1.97226e+06	2.23352e+06	2.18367e+06	1.54908e+06	2.07826e+06	1.98797e+06	1.65099e+06	746166	1.4636e+06	1.15912e+06	1.42737e+06	1.17791e+06	1.46246e+06	1.88348e+06	1.61647e+06	2.43795e+06	2.54411e+06	2.10534e+06	1.49186e+06	1.99668e+06	2.33501e+06	1.16169e+06	639007	1.75658e+06	1.13302e+06	1.89429e+06	1.23589e+06	1.50099e+06	1.43831e+06	1.12021e+06	1.56516e+06	1.7815e+06	1.44254e+06	2.40395e+06	2.33606e+06
m_356	325001	248462	342427	233740	395405	174390	143627	258445	44704.8	40999.8	419056	43954.8	89261.4	373157	199131	201304	36312.7	43366.9	133755	158576	40069.3	283792	171413	50977	120395	170572	260523	175885	215416	113018	398701	175195	926061	134827	221827	41873.3	104036	113179	375593	273898	308186	425459	284713	202114	39534.6	126363	508418	134169	387740
m_357	1.01603e+06	1.31669e+06	1.16844e+06	1.2439e+06	1.29416e+06	577547	709610	862137	975526	738722	986444	1.16164e+06	783944	1.03365e+06	1.35527e+06	1.34955e+06	1.79413e+06	885890	478298	793507	1.00376e+06	222847	2.64976e+06	616848	958428	1.07141e+06	410494	566285	969582	2.44571e+06	2.19033e+06	2.4676e+06	2.21129e+06	1.90921e+06	2.37066e+06	1.67297e+06	886978	2.91037e+06	1.80305e+06	1.99413e+06	2.62946e+06	2.00756e+06	1.47885e+06	2.06234e+06	2.72458e+06	1.47771e+06	1.26829e+06	1.9063e+06	1.5887e+06
m_358	2.04516e+06	2.40515e+06	2.01089e+06	2.83457e+06	1.67911e+06	1.57898e+06	1.97066e+06	1.80617e+06	2.06883e+06	2.25183e+06	1.55348e+06	1.46928e+06	2.1791e+06	2.59786e+06	1.58489e+06	2.07263e+06	2.24433e+06	2.29729e+06	2.37558e+06	2.22358e+06	1.31431e+06	1.13209e+06	1.44082e+06	1.77882e+06	1.8477e+06	2.16872e+06	1.47248e+06	2.46047e+06	2.28107e+06	961388	1.01736e+06	1.03399e+06	1.00933e+06	1.35994e+06	1.19321e+06	824247	732512	1.06962e+06	1.09828e+06	1.00536e+06	1.0523e+06	951442	1.04101e+06	1.31797e+06	992065	882163	660835	1.09819e+06	1.23124e+06
m_359	486373	366040	543118	463053	566393	425522	1.11643e+06	362465	735773	867740	65547.9	647842	561171	280038	150823	461508	2.04451e+06	525478	446038	708811	507350	128629	262091	659565	305071	480379	221430	1.36461e+06	887195	1.30706e+06	1.30627e+06	432334	853896	356437	569548	1.07393e+06	31079.1	402743	418742	370800	502712	405577	455198	517700	601842	565940	77348.9	476928	799201
m_360	1.88425e+06	1.41817e+06	1.87951e+06	878958	1.5398e+06	683681	1.48623e+06	1.23033e+06	2.12124e+06	977424	1.09344e+06	3.78632e+06	865569	1.50907e+06	867926	2.24112e+06	2.00845e+06	1.6104e+06	1.57266e+06	1.55875e+06	3.59845e+06	1.0062e+06	1.59742e+06	1.85349e+06	1.85115e+06	1.56073e+06	1.13642e+06	1.67752e+06	1.67091e+06	1.71659e+06	2.51181e+06	916260	2.0726e+06	2.31797e+06	2.24183e+06	3.98391e+06	2.44118e+06	4.54549e+06	5.32112e+06	5.1337e+06	3.54816e+06	4.1484e+06	1.93675e+06	4.25585e+06	1.57417e+06	2.26498e+06	1.48551e+06	5.40674e+06	4.49772e+06
m_361	3.05016e+06	2.88746e+06	2.26163e+06	2.71979e+06	2.14283e+06	1.92104e+06	2.21005e+06	1.86325e+06	3.00765e+06	3.11295e+06	1.15624e+06	2.97959e+06	2.59948e+06	2.65949e+06	1.25394e+06	2.53728e+06	1.86135e+06	2.65477e+06	2.2343e+06	2.39738e+06	2.88256e+06	367623	2.41733e+06	2.50717e+06	2.01665e+06	2.16436e+06	917016	2.15783e+06	3.02501e+06	1.88911e+06	1.88188e+06	2.19766e+06	1.67724e+06	2.56552e+06	2.5712e+06	3.23226e+06	374766	2.73811e+06	2.40061e+06	2.24034e+06	2.67741e+06	1.90072e+06	1.71811e+06	2.67583e+06	2.56818e+06	2.45289e+06	661595	1.75037e+06	2.74499e+06
m_362	1.62671e+06	1.92867e+06	1.83485e+06	2.55927e+06	1.6858e+06	1.20197e+06	1.59872e+06	1.59096e+06	1.42378e+06	1.66172e+06	1.09645e+06	993045	1.82627e+06	2.06578e+06	1.41834e+06	2.12608e+06	1.98203e+06	1.78129e+06	1.97843e+06	1.80917e+06	854240	970708	1.25036e+06	1.36644e+06	1.58865e+06	1.94977e+06	1.12745e+06	2.13347e+06	1.81851e+06	818028	803314	847271	833122	1.08297e+06	903925	565680	463812	843037	801322	639142	793939	694509	737782	919435	781455	715365	513206	925350	896948
m_363	2.73191e+06	2.93179e+06	2.74487e+06	2.57286e+06	1.7031e+06	1.58532e+06	1.86372e+06	2.52983e+06	2.5365e+06	2.43449e+06	1.52673e+06	2.76513e+06	2.33683e+06	3.3777e+06	1.6196e+06	2.60786e+06	2.35933e+06	2.58361e+06	1.96127e+06	2.76261e+06	2.53762e+06	652472	2.70738e+06	2.72724e+06	2.47657e+06	1.99102e+06	1.15833e+06	2.68807e+06	2.4834e+06	2.59116e+06	2.28183e+06	2.64585e+06	1.66759e+06	2.51379e+06	2.79367e+06	1.74244e+06	1.60972e+06	2.7941e+06	2.49512e+06	2.8414e+06	2.51836e+06	2.7311e+06	1.63193e+06	2.24445e+06	2.2956e+06	1.81836e+06	1.13504e+06	2.62807e+06	2.53534e+06
m_364	524532	507046	545272	548497	544174	399726	578996	585020	982750	463391	285892	985974	433370	397221	279057	480129	647632	594694	517996	647229	1.24329e+06	200502	547112	531760	513002	450563	245546	601075	524530	1.04114e+06	1.20499e+06	816741	695374	1.17539e+06	1.05436e+06	1.1503e+06	699604	1.20936e+06	1.22802e+06	1.00394e+06	1.05353e+06	854276	505854	960254	770436	1.1428e+06	383532	1.01825e+06	1.08293e+06
m_365	733205	1.00646e+06	1.21316e+06	891456	1.26209e+06	379784	1.50618e+06	772483	999282	1.5579e+06	143206	2.4125e+06	1.4786e+06	1.30371e+06	344138	750567	1.02902e+06	928120	402497	554613	2.14885e+06	66420.9	718379	1.39197e+06	1.64194e+06	1.26599e+06	77124.3	1.76241e+06	1.64299e+06	1.46872e+06	2.07882e+06	1.12266e+06	533304	1.9348e+06	1.37123e+06	2.55333e+06	440961	2529825	2.23746e+06	2.13659e+06	1.48519e+06	1.35703e+06	362397	1.62565e+06	1.80321e+06	1.11536e+06	125212	3.38032e+06	3.30282e+06
m_366	1.48551e+06	1.46227e+06	1.3343e+06	1.58051e+06	1.12237e+06	1.0323e+06	653293	1.22218e+06	1.61702e+06	1.69009e+06	1.28605e+06	1.46904e+06	1.42314e+06	1.80106e+06	953692	1.32947e+06	1.53048e+06	1.45568e+06	1.30003e+06	1.4857e+06	1.56241e+06	1.71231e+06	1.05836e+06	737824	1.28986e+06	1.09584e+06	865496	1.23994e+06	2.38321e+06	1.63116e+06	1.20021e+06	1.45493e+06	1.41777e+06	1.30649e+06	1.59131e+06	1.20488e+06	2.55694e+06	1.4641e+06	1.48914e+06	1.26453e+06	1.5419e+06	1.22655e+06	1.06279e+06	1.29842e+06	1.48049e+06	1.27781e+06	1.3002e+06	1.90206e+06	1.50223e+06
m_367	486457	346930	744846	192274	795460	72172.1	685670	313097	1.02891e+06	1.16978e+06	63764.1	1.64705e+06	804875	540483	64778.7	538751	785538	1.13075e+06	566056	734781	1.15515e+06	79176.1	717612	637375	301561	894396	72079.5	456368	667561	1.53721e+06	1.12772e+06	1.60361e+06	204316	1.51712e+06	1.58171e+06	1.44864e+06	78381.9	1.76783e+06	1.69733e+06	1.88494e+06	1.85969e+06	1.393e+06	81454.7	564565	647833	1.08708e+06	77492.1	1.46115e+06	1.30854e+06
m_368	985876	947019	1.00735e+06	1.05155e+06	830432	490602	909909	728877	808105	754284	368912	977991	1.00722e+06	785406	744352	942865	1.16256e+06	748376	479180	612270	1.04168e+06	210971	566290	674958	814032	669593	382808	667804	809080	1.24589e+06	1.42028e+06	1.45723e+06	786083	1.23145e+06	2.115e+06	1.05357e+06	781004	1.78869e+06	1.23837e+06	1.66091e+06	1.47922e+06	1.26193e+06	704292	1.33945e+06	1.68581e+06	1.46063e+06	655107	1.83733e+06	1.4542e+06
m_369	2.0352e+06	1.85586e+06	1.55557e+06	1.58679e+06	1.29906e+06	562153	990698	1.14707e+06	870650	1.01387e+06	716786	1.00278e+06	1.02618e+06	1.30007e+06	1.33207e+06	1.57394e+06	1.54697e+06	1.1317e+06	1.75715e+06	1.33853e+06	1.06902e+06	348874	872456	650888	1.04874e+06	630413	1.00154e+06	1.41486e+06	1.14144e+06	1.56872e+06	1.74675e+06	1.48821e+06	975403	1.43174e+06	1.41154e+06	827979	400988	1.15566e+06	857688	1.40098e+06	752609	1.03482e+06	775932	829929	865826	1.25791e+06	1.22548e+06	1.75722e+06	1.67876e+06
m_370	464359	696346	387707	564946	647938	442126	549020	535933	599163	618209	378414	1.45815e+06	761203	638506	336151	620097	519477	926903	955139	1.31729e+06	594507	183521	603558	502187	490933	817951	326384	416338	910888	1.23097e+06	1.47206e+06	1.56176e+06	910371	2.91474e+06	2.20197e+06	1.32234e+06	453955	1.98221e+06	1.20457e+06	1.18629e+06	1.55278e+06	1.06354e+06	835560	1.67513e+06	1.43464e+06	1.29818e+06	505559	1.3419e+06	1.15024e+06
m_371	163773	226561	310256	303754	306096	26048.2	362836	423097	305951	405436	28317.9	890550	366675	333970	29027.8	432556	308649	492799	334546	368359	402892	35148.5	245358	248971	325111	238139	29625	410889	471855	1.42083e+06	1.2363e+06	1.08442e+06	67598.2	1.18026e+06	1.08029e+06	700387	49459.8	838913	711146	585825	773003	782497	36326.3	471844	806865	877254	40761.1	913771	906208
m_372	89471.8	42945.3	85969.5	89864.8	94570.1	275360	212955	206370	75173	142216	493914	201320	124980	104177	228749	40558.7	46958.2	169203	291119	141662	191227	1.30682e+06	361958	126081	182202	171212	446254	158006	160992	229673	212660	247068	632064	200918	193737	158950	1.89583e+06	345410	284065	223703	275496	225628	454400	358285	244382	459133	682781	445818	146474
m_373	3.17117e+06	3.06473e+06	2.94059e+06	3.11907e+06	2.44108e+06	1.87904e+06	2.25474e+06	2.08423e+06	3.43055e+06	2.77834e+06	2.05233e+06	3.88391e+06	2.42009e+06	2.99746e+06	2.23269e+06	2.96656e+06	3.22813e+06	3.07558e+06	2.2197e+06	3.03141e+06	4.14045e+06	1.25851e+06	3.13296e+06	2.78222e+06	3.12825e+06	2.89142e+06	2.12524e+06	2.54042e+06	2.81037e+06	3.79429e+06	2.85538e+06	2.87194e+06	2.70066e+06	2.82698e+06	2.85073e+06	4.73443e+06	3.55617e+06	4.7773e+06	4.72578e+06	5147507	4.16515e+06	4.25417e+06	3.39301e+06	4.59007e+06	3.18323e+06	2.85395e+06	2.26763e+06	4.9163e+06	5.0058e+06
m_374	36118.5	34674.5	35296.5	113044	33207.1	42961.9	47481.8	36394.3	35749.5	35972	49805	611042	38714.9	42072.5	42960.1	36332.5	35309.3	35011.7	49872	37307.4	104112	61042.9	34584	42751.9	35498.1	35955.9	54679.7	38757.5	88571.7	585733	498509	353977	1.03499e+06	1.05538e+06	898074	1.0525e+06	999699	1.038e+06	1.24684e+06	1.28423e+06	1.37864e+06	593247	931067	1.35345e+06	1.00733e+06	940981	192731	1.87644e+06	1.05941e+06
m_375	1.15814e+06	1.26126e+06	1.32247e+06	1.12007e+06	1.04963e+06	371163	1.15102e+06	919716	1.13855e+06	1.04944e+06	285131	1.34692e+06	1.35892e+06	1.2359e+06	332691	954599	1.22988e+06	1.2407e+06	888587	726391	1.66171e+06	54846.7	991083	863514	1.04213e+06	1.14266e+06	106162	1.14717e+06	1.34624e+06	1.48267e+06	1.49064e+06	1.56389e+06	464558	1.41202e+06	1.63982e+06	1.26662e+06	146898	1.50707e+06	1.26501e+06	1.95483e+06	1.63758e+06	1.37819e+06	240797	972016	984969	1.23575e+06	141536	1.38439e+06	1.1028e+06
m_376	545292	416530	1.07937e+06	521595	1.34088e+06	917408	745658	1.36331e+06	613018	992735	1.26719e+06	890457	998485	609081	718258	702575	737071	593923	839526	736838	908250	1.47852e+06	604688	955022	953711	829280	1.4273e+06	451510	654282	1.11136e+06	762035	1.103e+06	1.42641e+06	526771	573038	1.29047e+06	1.08682e+06	767058	1.41779e+06	744639	654333	1.32664e+06	1.9156e+06	1.03965e+06	700458	812377	612949	1.19325e+06	774925
m_377	192394	213018	325539	292274	221185	60142	127629	194997	314308	198705	65818.2	1.07954e+06	158714	248233	75253.1	440158	459781	294410	171102	184940	1.47708e+06	103541	434809	627002	559025	269599	36178.2	210580	232763	868178	437097	243118	199649	280973	222924	1.55255e+06	59788.5	1.56712e+06	2.42724e+06	1.87201e+06	780306	1.47287e+06	643865	1.25466e+06	303631	340432	35514.8	723804	1.99214e+06
m_378	524667	644554	805692	640608	890068	2.08101e+06	1.22154e+06	663638	908899	669309	1.57632e+06	690643	687053	519811	1.13418e+06	861265	614966	629228	1.06835e+06	716515	1.02724e+06	2.79813e+06	1.06663e+06	1.21531e+06	1.20144e+06	750205	2.44873e+06	714651	763637	760086	793244	313075	1.12183e+06	668305	658171	1.0526e+06	2.6172e+06	637365	859000	791818	563188	851715	984634	637807	597937	1.08291e+06	1.61212e+06	629569	559432
m_379	1.4171e+06	130734	516748	1.34823e+06	67238.2	2.14832e+06	97032.3	79865.6	495694	73933.6	1.94287e+06	60754.8	250150	96758.6	2.78616e+06	714563	80889.5	79619.5	1.16928e+06	723881	58738.3	541094	67153	93226.4	66464.8	72178.6	999046	114078	64521.5	55859.3	52478.7	53950.1	766629	53919.9	55226.6	59742.4	307474	55832.2	60246.2	58935.2	80905.3	53882.9	1.3662e+06	1.00089e+06	383512	52198.2	239794	58362.5	101750
m_380	1.66481e+06	1.40802e+06	1.5549e+06	1.68841e+06	1.16826e+06	618177	759931	803144	783757	1.15582e+06	514089	839377	1.08751e+06	1.26298e+06	1.22773e+06	1.85406e+06	831677	957245	1.12042e+06	1.15034e+06	884868	440657	1.27819e+06	717507	935040	811524	939600	1.04313e+06	1.13011e+06	1.53418e+06	1.67228e+06	1.46707e+06	1.08937e+06	1.21122e+06	1.58503e+06	1.07894e+06	191428	722850	848596	1.25496e+06	798598	799612	712189	796958	667373	1.04839e+06	705504	1.85544e+06	1.25136e+06
m_381	1.59757e+06	2.54459e+06	1.96284e+06	1.87304e+06	1.50343e+06	583869	1.46578e+06	1.80374e+06	1.95652e+06	1.77328e+06	327169	983976	1.77377e+06	2.58772e+06	764099	1.7064e+06	2.29338e+06	2.25347e+06	754135	1.10601e+06	929424	86870	1.37421e+06	2.09772e+06	1.44747e+06	1.70301e+06	264934	1.80472e+06	1.37759e+06	675881	467363	550874	174849	611135	664041	576097	79962.6	840369	1.06147e+06	978816	734027	554779	76781.5	372190	435450	420671	78526.2	891542	843517
m_382	263209	243279	369590	248751	373987	196571	544103	297075	482723	389726	162895	466894	406486	222843	226550	273858	1.41704e+06	400946	278821	485836	282588	426227	208613	370275	257531	345447	251091	1.04476e+06	431895	873834	1.30985e+06	395961	486643	230216	471564	513620	172255	374675	305440	266627	359186	440091	343847	391225	386476	273299	231596	576568	519249
m_383	1.02067e+06	892229	840416	992457	753502	607005	798099	724319	1.25348e+06	872044	652041	1.93402e+06	730014	845021	828912	875605	1.01131e+06	935039	682724	972445	1.89274e+06	747217	1.08018e+06	1.1331e+06	1.05123e+06	902603	477498	909437	774584	1.22519e+06	1.08155e+06	799933	1.05541e+06	900341	846552	2.17006e+06	800024	2.12635e+06	2.78134e+06	2.12278e+06	1.70962e+06	1.97986e+06	1.68874e+06	2.22052e+06	1.04514e+06	857460	639340	2.41249e+06	2.48792e+06
m_384	931681	1.44096e+06	1.18704e+06	1.83351e+06	934652	574675	1.11862e+06	1.06784e+06	915361	1.09541e+06	691355	430210	1.03375e+06	1.41127e+06	880263	1.24867e+06	1.30527e+06	1.05155e+06	1.67992e+06	1.3527e+06	380034	220170	622720	758145	1.07711e+06	1.08922e+06	490515	1.63326e+06	1.21814e+06	249209	257447	250042	360587	427775	284198	146428	94884.4	268388	341269	300772	208495	237502	242012	405836	196686	217948	42242.5	305928	281041
m_385	815401	713656	607901	314372	459619	255091	1.15233e+06	709038	1.46512e+06	1.23896e+06	112704	937684	518674	705539	212030	300586	495597	676764	361463	602648	747064	41658.6	280632	1.01285e+06	607510	1.003e+06	63314.1	507375	546308	599025	529935	904394	182117	803781	555473	781042	43025.5	724060	691196	531120	836831	536374	45501.2	411489	261343	552223	63355.7	489145	452209
m_386	879903	823002	1.30781e+06	1.13863e+06	1.24659e+06	324226	899797	1.01139e+06	819365	802559	85821.2	668527	906685	914182	536005	1.38898e+06	1.16551e+06	1.05398e+06	495617	903241	649026	78150.8	663354	643633	689563	910064	108135	1.28997e+06	785238	524384	587716	620811	259092	689174	505875	596798	64555	657992	761188	724421	606618	583165	70341.6	536822	532109	501769	76373.4	739859	627909
m_387	579380	610215	413791	764150	429828	659200	540044	450326	621325	724292	433123	493445	407382	475113	242841	604879	600768	529099	748838	590794	632020	357189	603106	566412	419537	554712	370204	767932	805762	697840	475412	446276	580335	556010	464642	861709	466761	500184	464899	689763	610949	313494	466529	568978	443515	679358	356375	297700	599513
m_388	1.7432e+06	1.79594e+06	1.56443e+06	1.88841e+06	1.15318e+06	1.30676e+06	1.20961e+06	1.28823e+06	1.70544e+06	1.49297e+06	1.80816e+06	1.54589e+06	1.55687e+06	2.21807e+06	1.74773e+06	1.66292e+06	1.6921e+06	1.46454e+06	1.24683e+06	1.37991e+06	1.25607e+06	1.04519e+06	1.35455e+06	869606	1.51723e+06	1.43175e+06	957529	2.11783e+06	1.57656e+06	1.41467e+06	1.16073e+06	1.70346e+06	1.45781e+06	1.49728e+06	1.57742e+06	1.06528e+06	2.29514e+06	1.41711e+06	1.58364e+06	1.83491e+06	1.76553e+06	1.38751e+06	1.60038e+06	1.63535e+06	1.4183e+06	1.08028e+06	1.45728e+06	1.15866e+06	1.23561e+06
m_389	218039	199081	188287	259794	197856	1.23295e+06	168128	223285	322340	191440	1.22514e+06	175788	191551	222379	1.44348e+06	433539	180660	182999	164667	940624	192767	292107	189108	165828	159146	202247	880433	183677	192646	176557	195308	198505	1.36311e+06	176946	188672	179956	983803	179100	182548	186472	196687	191728	1.95007e+06	795033	1.00249e+06	163510	524677	162443	219304
m_390	192394	213018	325539	292274	221185	60142	127629	194997	314308	198705	65818.2	1.07954e+06	158714	248233	75253.1	440158	459781	294410	171102	184940	1.47708e+06	103541	434809	627002	559025	269599	46249.4	210580	232763	868178	437097	243118	199649	280973	222924	1.55255e+06	67373.8	1.57535e+06	2.42724e+06	1.87201e+06	780306	1.47287e+06	643865	1.25466e+06	303631	340432	40020.5	2.60995e+06	1.99214e+06
m_391	1.52838e+06	1.41261e+06	1.12803e+06	671743	913328	570011	1.69218e+06	1.12569e+06	2.09557e+06	1.76697e+06	248059	1.38306e+06	785416	994815	406040	624576	1.04413e+06	1.34271e+06	639186	1.14516e+06	1.15837e+06	69474.7	553335	1.5294e+06	1.02465e+06	1.60061e+06	241567	867197	1.29223e+06	1.37737e+06	1.04126e+06	1.60859e+06	312505	1.49186e+06	989895	1.36736e+06	44354.8	1.18642e+06	862187	683000	1.33957e+06	746301	210495	685607	701717	1.01987e+06	196499	855048	1.11703e+06
m_392	1.50724e+06	2.01957e+06	1.62854e+06	1.91921e+06	1.26668e+06	640327	1.08224e+06	1.57244e+06	1.49538e+06	1.31707e+06	293043	774358	1.35114e+06	2.18299e+06	905308	1.43865e+06	1.76168e+06	1.558e+06	931367	1.12661e+06	730059	134541	1.15379e+06	1.65243e+06	1.18237e+06	1.27156e+06	326280	1.54239e+06	986131	404220	382245	436540	155277	370933	509652	434990	83502.1	597373	866210	742137	565241	441788	76998.6	364493	301310	327868	82251.5	653103	608482
m_393	982157	1.29883e+06	1.14677e+06	1.48032e+06	879203	1.12109e+06	1.05918e+06	1.45327e+06	1.0734e+06	904192	1.22075e+06	1.4492e+06	1.08442e+06	955514	1.49832e+06	1.40644e+06	1.25457e+06	1.35001e+06	1.01974e+06	1.28494e+06	718914	1.03088e+06	961269	988384	1.06417e+06	953759	1.09933e+06	1.34336e+06	1.11323e+06	669515	1.00863e+06	1.21032e+06	1.16627e+06	974640	1.25482e+06	729882	1.40452e+06	1.02738e+06	959730	1.06285e+06	995295	992761	1.02256e+06	1.31724e+06	1.16814e+06	1.10444e+06	1.06865e+06	778424	1.33212e+06
m_394	1.45452e+06	1.62374e+06	1.5339e+06	1.70262e+06	1.48319e+06	1.20161e+06	862009	1.44421e+06	1.90498e+06	1.79393e+06	1.5981e+06	1.16888e+06	1.73606e+06	2.04467e+06	1.26443e+06	1.60302e+06	1.81399e+06	1.51611e+06	1.54101e+06	1.36855e+06	1.80761e+06	2.28661e+06	1.34866e+06	660230	1.50584e+06	1.20057e+06	1.05249e+06	1.39768e+06	2.36429e+06	1.75663e+06	1.40207e+06	1.5803e+06	1.8265e+06	1.46034e+06	1.62367e+06	1.21987e+06	2.39155e+06	1.47641e+06	1.85564e+06	1.36168e+06	1.44519e+06	1.70713e+06	1.51678e+06	1.52572e+06	1.47268e+06	1.64391e+06	1.38543e+06	1.80127e+06	1.39644e+06
m_395	622977	712291	635371	792595	579608	491708	645554	732759	696536	716696	512837	1.11538e+06	712285	686656	421315	676734	767077	903570	668735	923913	1.07748e+06	476944	733225	459612	572829	415426	515945	955552	843860	938818	1.22033e+06	994926	887879	1.25939e+06	1.17126e+06	1.33507e+06	1.17031e+06	1.45712e+06	1.47706e+06	1.11147e+06	1.11209e+06	1.09965e+06	805544	1.17837e+06	1.06195e+06	1.09815e+06	680324	1.10816e+06	1.20023e+06
m_396	2.04822e+06	1.47512e+06	1.58033e+06	1.58679e+06	1.12947e+06	562153	990698	1.14707e+06	870650	1.00003e+06	716786	1.00278e+06	974587	1.30007e+06	1.33207e+06	1.58174e+06	1.54697e+06	1.1317e+06	1.75715e+06	1.30978e+06	1.08387e+06	348874	872456	650888	1.0799e+06	630413	1.00154e+06	1.41486e+06	1.14144e+06	1.56872e+06	1.73962e+06	1.47934e+06	975403	1.43174e+06	1.41603e+06	716760	400988	1.15566e+06	857688	1.40098e+06	752609	1.03482e+06	817872	829929	889254	1.25791e+06	1.05275e+06	1.75026e+06	1.67876e+06
m_397	1.49084e+06	1.37382e+06	1.24347e+06	1.47728e+06	1.02137e+06	1.00357e+06	989395	1.31418e+06	1.54355e+06	1.57593e+06	1.25925e+06	1.48244e+06	1.30011e+06	1.58205e+06	977930	1.35586e+06	1.42326e+06	1.51238e+06	1.07351e+06	1.45659e+06	1.39845e+06	2.13849e+06	995462	636515	1.19481e+06	1.25629e+06	971582	1.21643e+06	2.04206e+06	1.75013e+06	1.2518e+06	1.26496e+06	1.03148e+06	1.22858e+06	1.48867e+06	1.14326e+06	1.93395e+06	1.34759e+06	1.38315e+06	1.12004e+06	1.28421e+06	1.29539e+06	1.25059e+06	1.4657e+06	1.4128e+06	1.10967e+06	1.36478e+06	1.56603e+06	1.50726e+06
m_398	512460	457403	380179	480372	657526	248203	532361	435959	453621	613141	56553.1	744161	466972	546481	77599.3	564613	711404	501819	352858	399331	598308	64374.3	328077	377620	524011	457496	60447.3	646385	567644	686636	699312	664519	567852	957003	739153	877886	345460	941445	2.02182e+06	2.09689e+06	942223	858647	251050	716928	599795	638675	71046.8	1.8691e+06	976419
m_399	773047	943577	848616	766980	638350	1.50257e+06	2.08935e+06	311920	1.37152e+06	1.43447e+06	349851	1.30342e+06	999803	145236	1.16616e+06	629765	521757	1.95125e+06	683325	1.3795e+06	714245	5.48626e+06	744282	1.68954e+06	660214	1.72383e+06	2.37793e+06	1.441e+06	426668	584753	1.02238e+06	58854.5	781583	592062	694821	1.6442e+06	937774	505913	488475	1.1605e+06	713182	594626	726625	649265	647517	708007	1.55901e+06	218670	489336
m_400	1.05148e+06	1.76809e+06	1.55035e+06	1.20933e+06	1.28517e+06	361502	1.49754e+06	1.72227e+06	1.45215e+06	1.57785e+06	251265	1.48094e+06	1.50889e+06	1.88811e+06	307940	1.05349e+06	1.79219e+06	1.75277e+06	878853	967331	1.66147e+06	59409.9	1.41574e+06	1.60606e+06	1.55449e+06	1.8818e+06	112247	1.55657e+06	1.90912e+06	1.43446e+06	1.09509e+06	1.24561e+06	276145	1.19824e+06	1.31761e+06	1.01507e+06	83599.6	1.36208e+06	876044	1.12078e+06	1.27208e+06	925006	160687	516739	659844	819316	68896.5	1.14679e+06	989290
m_401	497863	526822	630144	672087	606864	222469	727762	730060	666121	616670	268694	900310	699196	596109	227260	659373	581507	649909	714662	924717	722905	91095.3	600545	633492	679973	564857	192618	694811	617033	1.05004e+06	989008	989626	612469	972465	896458	810180	310348	799991	805667	776321	787708	894738	152156	1.04606e+06	986244	904324	342363	850546	752520
m_402	424333	514166	711058	498104	546026	395073	658568	362682	476155	425413	134472	749064	683915	447136	270318	774990	692667	418420	521409	284300	715782	92910.9	317344	418088	661399	372006	209715	760180	568692	688389	769979	1.10352e+06	500727	930836	742918	1.27024e+06	691961	722726	1.23102e+06	2.12726e+06	964042	1.21974e+06	561273	1.27103e+06	742132	586415	264783	1.65549e+06	1.71267e+06
m_403	504940	475750	603273	607293	443796	305622	453209	358953	470225	340080	279174	569115	486993	323751	476530	424836	555664	413827	272768	349327	552290	184489	313615	399015	333403	380666	300493	279745	337281	647933	759353	752025	505640	806211	1.28406e+06	782628	782284	1.02706e+06	678856	838054	814917	711911	562192	783790	1.05345e+06	879712	619969	912939	809966
m_404	657903	596330	1.1157e+06	955488	556913	793754	419455	858676	861621	715645	865207	968451	734796	786277	1.02619e+06	769365	849145	845250	494709	649475	798543	565439	619800	874174	657779	598116	651299	822276	703485	546156	575547	876196	816107	731158	729647	500732	1.2832e+06	627521	499621	482933	709546	649446	781870	850947	675588	688733	751840	510339	479147
m_405	930681	1.19957e+06	697713	858195	543827	988751	969480	1.0406e+06	943591	1.29588e+06	624964	998772	1.01809e+06	1.17986e+06	805662	812937	964127	999459	1.00055e+06	1.02151e+06	850269	670598	1.17287e+06	1.14262e+06	633846	1.12907e+06	669519	1.25931e+06	2.07789e+06	1.07372e+06	730639	951022	425142	1.11464e+06	860984	1.17845e+06	1.16752e+06	1.05275e+06	929811	1.08231e+06	1.12412e+06	774967	506809	990684	715824	867034	666154	987092	1.01896e+06
m_406	1.16777e+06	981002	1.29245e+06	1.18943e+06	1.01085e+06	686169	883094	1.13762e+06	1.17917e+06	1.02154e+06	541126	1.29318e+06	1.0997e+06	1.15163e+06	1.04422e+06	1.22595e+06	867947	1.0585e+06	667776	773913	1.01848e+06	403870	800158	1.03227e+06	931729	912700	479178	702289	783326	945063	980289	998015	620264	1.2414e+06	1.09243e+06	1.01126e+06	741323	1.03524e+06	1.00496e+06	1.06497e+06	1.18893e+06	646070	571263	1.05108e+06	1.20032e+06	1.03402e+06	522663	836066	963121
m_407	2.46327e+06	2.34503e+06	2.58091e+06	2.70343e+06	2.68606e+06	2.90791e+06	2.6111e+06	3.43428e+06	2.36364e+06	2.34562e+06	2.92102e+06	3.19534e+06	2.19027e+06	2.31798e+06	3.19294e+06	1.35914e+06	2.59018e+06	2.52562e+06	2.63236e+06	1.44617e+06	3.51406e+06	3.78573e+06	3.37892e+06	2.96454e+06	3.12525e+06	2.92975e+06	2.47197e+06	2.29097e+06	2.26714e+06	3.49091e+06	3.2381e+06	2.22346e+06	3.34233e+06	2.82212e+06	2.35612e+06	3.49847e+06	6.03879e+06	3.37837e+06	4.50983e+06	3.94584e+06	3.08246e+06	4.12033e+06	3.14913e+06	3.76495e+06	2.60814e+06	2.75048e+06	3.11249e+06	3.96973e+06	3.30466e+06
m_408	1.24101e+06	1.35771e+06	1.68271e+06	1.37558e+06	1.41505e+06	1.7177e+06	1.81254e+06	1.14069e+06	1.40094e+06	1.38819e+06	1.51121e+06	1.30756e+06	1.38045e+06	1.07425e+06	1.52414e+06	1.57798e+06	1.29138e+06	1.39392e+06	1.8159e+06	1.21673e+06	1.73023e+06	1.52009e+06	1.66921e+06	1.95096e+06	1.80844e+06	1.47117e+06	1.68442e+06	1.48585e+06	1.53531e+06	1.35249e+06	1.47247e+06	724634	1.14011e+06	1.3771e+06	1.54576e+06	1.69281e+06	1.93081e+06	1.1162e+06	1.58491e+06	1.36996e+06	1.05719e+06	1.47642e+06	1.22481e+06	1.18505e+06	1.2718e+06	1.98663e+06	1.38836e+06	1.27681e+06	1.26409e+06
m_409	526111	360898	401325	558634	311731	326172	354149	337343	514947	294200	52033.4	419366	426269	428278	249038	398545	401347	328555	269325	351988	384968	48855.4	217507	323188	483169	317659	98033.3	475792	371393	411311	539086	434257	327300	348113	437388	484541	44583.8	469384	600245	627861	609149	457997	208246	706681	847484	338238	40348.9	520181	698248
m_410	112409	101246	175810	138749	101605	28802.1	49022.6	72551.4	100819	79487.8	28632.8	408453	40560.4	97833.9	32950.1	260481	96384.6	52437.6	91827.7	113040	545479	41319.8	261574	148656	348060	134661	26508.8	85979.9	93055.4	355309	282665	161832	114768	138123	121287	515600	52868.6	587435	1.12178e+06	844453	458541	625080	319919	568143	125716	170211	33651.2	927596	765844
m_411	1.43548e+06	1.2097e+06	930529	1.01984e+06	762409	3.99577e+06	2.28044e+06	1.10109e+06	1.53757e+06	1.73358e+06	959375	944779	1.57718e+06	1.29282e+06	870242	888166	1.38555e+06	1.69327e+06	770240	1.90377e+06	1.76244e+06	1.06334e+06	865407	432334	730597	895980	3.04547e+06	2.07275e+06	1.6484e+06	1.30052e+06	834934	995793	682829	1.04672e+06	1.36535e+06	455122	2.71155e+06	1.27084e+06	1.14366e+06	859436	1.29464e+06	950530	748718	961927	1.28438e+06	923364	1.13965e+06	1.5021e+06	1.44683e+06
m_412	366784	393592	639399	199243	783197	69920.7	567702	380510	798756	927936	61791.5	1.26166e+06	727783	449187	62757.9	350069	526795	912902	273259	446439	1.01424e+06	76706.2	546727	578013	233436	840304	69831	474391	802325	1.07502e+06	928478	1.30798e+06	138658	1.35715e+06	1.21584e+06	1.24465e+06	77519.1	1.53039e+06	1.21093e+06	1.32387e+06	1.35158e+06	1.09036e+06	78913.7	386133	418528	974227	73382.2	1.14182e+06	1.17592e+06
m_413	1.29729e+06	1.50888e+06	1.56364e+06	1.38413e+06	1.50864e+06	926644	1.70476e+06	1.94983e+06	1.3427e+06	1.80356e+06	816284	963668	2.05601e+06	1.77277e+06	847136	1.46978e+06	1.62163e+06	1.73138e+06	1.29226e+06	1.19022e+06	1.01378e+06	282018	1.59112e+06	1.45032e+06	1.44969e+06	1.96344e+06	640512	1.70699e+06	1.85281e+06	963865	823286	855237	683181	766714	983105	856184	246641	963242	591298	686059	926643	735751	509727	745524	905749	744559	226250	639615	662884
m_414	1.06918e+06	648515	1.2255e+06	538824	174961	43470.7	28463.8	540963	23056.6	23919.7	291873	23041.9	24739.3	980147	83871.2	703755	23899	22759.5	47154.1	662689	23761.9	55500.1	388466	25198.6	817323	299847	45269.9	483263	647721	25213.7	860983	843938	40550.9	1.34609e+06	715388	32766.3	581481	152297	372609	1.5309e+06	972242	639991	1.52881e+06	1.58062e+06	29760.8	1.53136e+06	51551	41158.3	665189
m_415	1.37907e+06	1.41817e+06	1.87951e+06	878958	1.10653e+06	418095	1.48623e+06	848314	1.54687e+06	643496	746915	3.78632e+06	865569	1.09379e+06	485779	953576	1.34197e+06	1.02332e+06	1.026e+06	601390	2.49247e+06	613536	982961	1.24987e+06	1.28408e+06	1.1143e+06	764415	1.67752e+06	1.20235e+06	1.87996e+06	2.51181e+06	916260	2.0726e+06	1.56599e+06	1.48763e+06	2.96071e+06	1.54583e+06	4.56787e+06	5.32112e+06	3.65154e+06	3.54816e+06	3.0621e+06	1.32375e+06	2.78663e+06	1.36772e+06	1.67394e+06	1.12013e+06	3.86718e+06	4.49772e+06
m_416	581286	664069	446462	599473	470922	353141	695010	651922	764106	509951	78719.1	1.02555e+06	610863	575857	169588	668367	684225	557710	311703	1.08422e+06	964386	71702.3	1.15147e+06	570779	814126	654772	89591.4	639326	752175	1.36749e+06	868300	2.01416e+06	419388	711098	833760	849787	321209	1.84771e+06	1.19966e+06	1.30466e+06	997034	1.75922e+06	285714	1.01458e+06	560033	782318	79026.6	2.49285e+06	1.33524e+06
m_417	544648	1.02552e+06	796300	1.0726e+06	740969	72960.1	56013.6	602912	91949.3	228254	745373	414349	343317	884772	358247	1.40212e+06	438433	82100.7	492467	1.44746e+06	313921	60912.7	1625574	99949.6	1.12977e+06	996392	60044.3	1.15913e+06	1.20292e+06	734293	1.59982e+06	1.41171e+06	433945	1.04137e+06	1.13388e+06	124033	1.00587e+06	1.80411e+06	2.09675e+06	3.14859e+06	2.61465e+06	1.28431e+06	1.31156e+06	2.23661e+06	69601.6	1.22305e+06	529644	1.33794e+06	2.14657e+06
m_418	680268	566451	497894	656161	453610	219086	245232	765762	544867	495993	630334	540474	550822	946279	470002	592214	799463	595040	488713	549966	439680	508587	437426	192825	456764	429507	359204	490951	1.05211e+06	674203	576189	732836	384484	677525	770368	337626	2.35701e+06	739393	656480	515200	722325	605724	498178	640999	656305	489122	555942	946062	660255
m_419	2.04834e+06	1.87316e+06	1.58003e+06	1.69067e+06	1.44267e+06	758289	1.06461e+06	1.22935e+06	919477	1.07818e+06	724321	1.2137e+06	1.09881e+06	1.2325e+06	1.34468e+06	1.41656e+06	1.40571e+06	1.13611e+06	1.43693e+06	1.2376e+06	1.05181e+06	766106	906564	844671	1.14313e+06	878336	1.11901e+06	1.31838e+06	1.19464e+06	1.42022e+06	1.43824e+06	1.28816e+06	1.13899e+06	1.29522e+06	1.53709e+06	1.07688e+06	539589	1.44446e+06	834722	1.32696e+06	946631	946978	1.34439e+06	875094	983723	1.11655e+06	1.09319e+06	1.60549e+06	1.49472e+06
m_420	957400	1.45774e+06	1.03463e+06	1.50415e+06	1.1534e+06	733739	1.2016e+06	1.2774e+06	924359	794698	516111	754254	1.05236e+06	1.48096e+06	406787	1.64412e+06	912051	1.15607e+06	998755	1.49415e+06	1.1247e+06	117602	1.11103e+06	1.56867e+06	1.01272e+06	1.33698e+06	598461	1.96241e+06	1.2644e+06	721303	741731	525535	287144	869078	621795	919324	503977	887683	844970	1.04761e+06	937619	635784	207699	662112	558972	839950	111609	486927	890739
m_421	1.05405e+06	1.877e+06	1.33032e+06	1.16697e+06	1.15499e+06	280273	1.19569e+06	1.46364e+06	1.52454e+06	1.55667e+06	183241	917070	1.43161e+06	1.69957e+06	330739	1.08843e+06	1.72611e+06	1.65277e+06	374001	832324	767207	90562.1	1.03011e+06	1.46181e+06	1.05277e+06	1.41313e+06	111572	1.56864e+06	1.27035e+06	527526	405675	430927	69628.2	449002	551317	434336	75515.1	669037	898502	848263	623944	435982	85958.8	259631	239304	377115	91823	816230	734292
m_422	703573	533445	862104	611907	817020	589234	593810	703241	913105	1.02688e+06	435167	763583	818797	543431	543336	589150	670972	596627	398993	349043	421963	346394	403616	650504	494783	475759	521770	546876	670317	767056	530900	563120	699081	259304	449962	674276	221916	325435	363682	481139	452129	458876	469299	510953	658936	356380	275864	301081	405480
m_423	586102	1.03006e+06	919535	1.03908e+06	839067	259769	706239	754449	685426	818546	280599	524346	747528	1.10325e+06	383294	912963	927103	863219	592424	811206	374538	135626	507487	600217	717274	773013	279195	968398	916722	432717	325475	377375	285721	468131	405152	205679	115048	380048	395029	315903	279635	335729	144517	308553	284924	318978	104903	395642	368907
m_424	1.44387e+06	1.73026e+06	1.95636e+06	1.7943e+06	1.59446e+06	703115	1.60592e+06	1.72569e+06	1.39192e+06	1.65875e+06	320629	900001	1.28196e+06	1.72225e+06	882720	1.5824e+06	1.80717e+06	1.45682e+06	1.19168e+06	1.2874e+06	1.08542e+06	99972.4	1.47275e+06	1.73231e+06	1.58347e+06	1.48922e+06	239481	1.56376e+06	1.14599e+06	681919	627537	716780	149296	596055	839053	484306	83361.8	746058	1.20369e+06	967951	915097	682088	94890.8	573406	450969	611407	103192	935814	780487
m_425	581250	545380	608884	569640	1.08643e+06	240337	306077	414290	320867	258305	352377	323831	404203	510853	532487	725555	928081	335389	314445	416780	237994	108871	762330	165487	442875	484469	193773	342268	425730	1.32552e+06	1.09169e+06	668264	1.28365e+06	717671	891853	482798	422882	655580	492568	421310	826799	659349	700223	1.0326e+06	1.32486e+06	688922	401170	832442	359245
m_426	947369	919926	870625	928724	876459	521917	818964	802327	894864	938654	436885	1.22222e+06	1.01468e+06	919282	527825	1.05835e+06	942291	916047	677627	754938	1.19777e+06	271607	879614	715917	853802	1.08716e+06	339726	847237	985087	1.39865e+06	1.3914e+06	1.49798e+06	830476	1.44641e+06	1.69407e+06	1.16149e+06	495931	1.48095e+06	1.29396e+06	1.56787e+06	1.67073e+06	1.18682e+06	755497	1.21618e+06	1.31679e+06	1.32955e+06	630680	1.24529e+06	1.25209e+06
m_427	1.00236e+06	1.21238e+06	1.27589e+06	749283	1.4694e+06	617037	1.17906e+06	1.11758e+06	1.37364e+06	1.49867e+06	675381	1.71363e+06	1.4832e+06	1.27348e+06	581956	1.05561e+06	1.28135e+06	1.36919e+06	1.02954e+06	1.1723e+06	1.38001e+06	549809	1.36107e+06	1.24762e+06	900355	1.44638e+06	608274	1.04809e+06	1.24543e+06	1.61836e+06	1.45459e+06	1.73715e+06	894783	1.71826e+06	1.79141e+06	1.45261e+06	477385	1.60588e+06	1.84605e+06	1.79676e+06	1.75508e+06	1.63467e+06	795793	1.09567e+06	1.09966e+06	1.44503e+06	730601	1.60282e+06	1.57738e+06
m_428	748322	864011	683927	823627	677684	683867	573119	554025	1.13616e+06	1.16271e+06	749136	802730	894448	957090	735680	694952	856396	1.01809e+06	725710	766982	978800	1.55162e+06	686654	422960	708210	764540	705821	649643	1.1043e+06	994986	632792	771449	925093	743008	790127	508433	714956	781977	1.02298e+06	682137	701300	889054	726768	729185	756237	762939	803283	691246	821542
m_429	57456	52941.5	105464	135409	82238.4	775628	1.31587e+06	1.04323e+06	669626	697259	427883	657258	897555	695802	58397.1	52754	56859.6	1.15427e+06	1.61647e+06	1.33365e+06	940537	958804	608763	862528	1.14784e+06	1.01313e+06	1.07891e+06	1.02063e+06	1.30268e+06	70143.2	68010.4	81278.9	75492.5	65837.3	53784.6	814419	624432	848888	554169	425004	313230	685128	523420	762403	56346.7	57287.8	64703.1	1.06996e+06	716033
m_430	589036	239310	241282	589337	133040	522923	226252	140238	469794	200049	222817	218115	282572	252404	353971	559725	235606	214768	320079	683388	226516	48887.8	146963	207672	152668	213589	100600	245393	224665	112075	242294	216455	741052	222424	282640	335317	110476	187141	220847	267530	374423	254302	998729	1.20912e+06	1.24801e+06	112644	48466.9	97311.1	478601
m_431	1.20875e+06	1.09668e+06	881208	925901	529898	357493	675250	782891	1.17731e+06	453469	967535	641266	890147	1.00421e+06	480251	715356	848807	563978	459798	602099	290388	510999	683379	664698	690569	577377	654270	837800	817188	683324	874928	887831	568214	549331	777572	486758	846801	655966	743415	546473	435500	585139	375163	383517	433280	363161	578807	215596	447837
m_432	827901	1.40377e+06	1.0529e+06	953341	924755	379992	807429	1.0528e+06	917154	938700	319686	439831	839679	1.38836e+06	568273	705079	1.08414e+06	918041	446088	585734	414496	168646	710116	1.09795e+06	890343	855618	346041	1.07614e+06	696141	301153	290630	270097	47085.5	272625	312758	223793	58553.2	404453	465070	472068	339667	239003	54018	181524	157189	158508	66459	450929	338747
m_433	550080	607317	630261	679494	583548	243032	687575	506229	614462	569510	216549	794563	777779	600411	247274	539848	651512	581016	555515	450523	1.0341e+06	57186	570282	489916	571291	603971	142616	593938	660280	810159	902996	790131	379779	743549	996964	659022	155585	831603	682637	1.06804e+06	939124	814616	235887	669165	575326	633111	128006	806923	633602
m_434	1.07612e+06	1.45031e+06	1.3013e+06	1.36773e+06	1.1034e+06	665276	1.33406e+06	1.41554e+06	1.21592e+06	1.46166e+06	615107	1.12801e+06	1.29049e+06	1.62657e+06	540991	1.06027e+06	1.43881e+06	1.37405e+06	879836	1.15674e+06	1.47629e+06	173194	1.30885e+06	1.37609e+06	1.30288e+06	1.50813e+06	337632	1.26855e+06	1.58736e+06	1.08014e+06	909406	890753	429467	897979	931828	790568	123184	1.11918e+06	667892	849187	1.1082e+06	754026	338087	707309	875015	729662	199146	948140	810793
m_435	1.40731e+06	680301	735759	882984	670045	1.52578e+06	1.38114e+06	439178	1.92236e+06	1.74754e+06	870756	878592	1.03583e+06	1.33426e+06	471424	668888	1.29879e+06	749938	1.24886e+06	1.47847e+06	1.85196e+06	730914	1.16605e+06	1.5038e+06	1.14338e+06	793141	1.04485e+06	1.56677e+06	743944	771170	654333	693541	1.31327e+06	750648	649879	2.35274e+06	405044	1.2238e+06	1.20683e+06	1.47355e+06	967350	590809	983857	853557	996320	1.54881e+06	861446	717276	709618
m_436	653162	354514	707404	534699	547017	54198.6	295622	546031	513782	189454	91417.4	557136	451364	315369	217467	588019	532375	491244	362696	396178	599247	75829.9	367028	350085	424213	295803	70642.1	438747	69955.9	399399	630871	838342	129642	751697	1.13699e+06	523151	39936.9	964414	657517	612591	793548	451331	212787	820291	597232	644919	53038.7	469128	741749
m_437	657341	1.32129e+06	944949	819701	843876	168302	702381	916382	951103	942331	53808.8	483865	865853	1.30886e+06	196852	652609	1.14023e+06	964452	270975	502404	469619	64870.7	728790	1.03396e+06	770967	881929	58221.6	1.04842e+06	769467	315178	281074	294142	47866.1	296372	336230	246121	59523.9	376006	471205	461590	336986	252810	54913.6	90256.9	152088	180278	67560.8	434414	436261
m_438	791600	675381	927074	270485	973790	274805	911395	292075	858257	368876	124767	1.76495e+06	358277	269323	182967	871800	409224	304639	391199	372364	823588	137897	723638	390510	379418	293927	131647	409446	389627	573646	894583	669406	403487	1.42446e+06	717104	847115	374402	1.77523e+06	2.13541e+06	2.36988e+06	822683	667882	288188	347718	692185	498230	145453	2.18534e+06	1.26868e+06
m_439	45601.8	43525.3	41973.8	78038.7	42915.1	49827.3	46133.8	43428.8	45521.2	45224.6	51151	494873	47362.7	39807.8	46173.1	42879.8	45471.4	48093.3	47529.2	42021.3	155789	58225.1	67027.8	40732.4	42466.4	45574.6	54468	46167.8	96174.7	636438	742154	569660	656149	822753	655397	407508	428276	496367	727774	628186	835888	309268	495784	682022	567132	427043	224828	937158	481011
m_440	630670	594795	897915	633872	1.05993e+06	657492	822145	654435	850538	889710	498641	1.1661e+06	834782	561251	583080	646782	727925	1.03501e+06	671506	824991	858057	648972	647194	791334	652261	839605	809475	678338	1.18058e+06	840091	867636	898900	1.04275e+06	668960	987914	976018	689117	997232	805672	635965	720995	694917	800030	940463	1.25253e+06	762754	519979	921711	729928
m_441	732371	657903	899023	784534	702305	431041	707778	594687	801428	633726	500592	1.29823e+06	537275	730910	539342	964015	1.05108e+06	777003	589376	747466	1.67181e+06	664071	973313	796905	798708	718411	253331	672731	629471	1.08867e+06	895382	350409	729015	829349	618432	1.45849e+06	662835	1.57679e+06	2.01653e+06	1.96601e+06	1.20754e+06	1.6333e+06	1.34733e+06	1.37585e+06	704367	797311	506578	2.1936e+06	1.70544e+06
m_442	266728	296315	263429	263996	413237	1.38581e+06	369236	336179	293710	276728	1.78336e+06	255498	291564	211022	893516	340384	230731	250080	615172	341900	339563	1.63484e+06	394842	359916	496168	289173	1.58383e+06	281136	321787	254898	264635	248304	1.18472e+06	270982	243650	347996	1.28338e+06	227951	285772	299550	237970	340076	817667	353553	292798	553474	1.7031e+06	213441	268826
m_443	791600	675381	927074	586672	715810	257806	792931	523198	858257	758958	77664.7	1.76495e+06	734239	647481	164256	871800	1.13213e+06	688283	323495	378484	823588	88526	632526	540376	651888	620271	83012.5	782186	1.24821e+06	916482	894583	757094	315762	1.42446e+06	1.59358e+06	1.76985e+06	273929	1.77523e+06	1.0386e+06	2.36988e+06	1.72906e+06	820490	231306	539628	692185	719011	97569	1.50308e+06	1.26868e+06
m_444	606025	1.41373e+06	910509	730462	866111	104918	783508	961775	940214	1.07138e+06	57909.6	647964	878834	1.26038e+06	150509	646696	1.13899e+06	1.07627e+06	255281	527252	514170	69814.6	765396	1.13145e+06	788577	970246	62658.8	1.02581e+06	953102	416661	256525	330699	51514	409816	402006	379100	64060.3	557752	661449	546091	430485	319022	59098.6	74585.5	182537	279286	72709.7	613602	475813
m_445	1.20875e+06	1.09668e+06	881208	925901	529898	357493	675250	782891	1.17731e+06	453469	843809	641266	890147	1.00421e+06	480251	715356	848807	563978	459798	602099	290388	510999	683379	664698	690569	577377	654270	837800	817188	683324	590078	887831	568214	549331	777572	486758	846801	655966	743415	546473	924064	585139	375163	383517	433280	363161	578807	215596	447837
m_446	878163	986738	861703	1.01421e+06	816150	560842	289277	657392	848373	870919	663290	644352	792673	933805	618142	387153	1.11348e+06	903136	809249	861889	1.25806e+06	576272	1.00379e+06	925646	1.00891e+06	933141	647640	334920	688450	844907	959307	894373	794872	804333	819579	1.55644e+06	1.22186e+06	1.42802e+06	1.634e+06	1.64708e+06	1.31964e+06	1.31153e+06	1.1061e+06	1.40254e+06	922637	1.0303e+06	698767	1.7006e+06	1.63501e+06
m_447	909623	97714	443973	1.03348e+06	25533	528815	74137.9	33655.3	401859	68032.4	259785	23793.2	127827	129410	717654	456094	117445	74133.8	591199	390146	22346	59209.3	36761.8	84231.6	37589.3	58340.6	118012	128927	36088.6	24224.9	24188.1	24067.3	114330	36564.1	27313.1	26481.4	54329.1	23020.6	24428.5	30030.1	91966.2	23674.1	180383	270422	123922	24616.2	61664.6	23463.5	62368.2
m_448	796357	104842	353943	910656	27542.7	608532	57863.2	27294.2	337902	53600.7	367877	25665.9	122015	112059	998892	357553	87220.2	40410.3	575684	375510	43525.8	63869.6	28695.4	78329.9	27428.7	45839.6	125886	103893	25951.5	26131.7	28155.9	25961.7	114698	25466.7	25219.4	28565.7	58605.4	24832.6	26351.3	25580.9	72712.3	25537.4	182387	356598	102123	26553.7	66518.2	25310.3	46344
m_449	482922	464460	455782	303773	302669	332722	333436	543093	378627	319955	513741	263840	307458	396415	434172	346273	327689	186417	225190	202314	187302	264726	187582	269801	425478	281316	255439	323890	312109	289894	290231	485672	223844	275854	310339	136666	398512	248700	272549	372844	329937	399476	300518	277564	172056	291012	389302	143037	117781
m_450	143248	110566	171390	202764	130563	42650.1	43052.9	58404.4	137620	88076.1	43619.2	131895	126507	93457	61475.4	161883	228775	126862	177450	76208.9	177253	56769.7	92309.3	97559.4	137951	99803.7	50516.3	132865	114783	240238	256596	356051	61208.4	257493	240134	262400	57675.9	341436	1.00859e+06	968626	386714	362982	225611	264945	157670	165691	58553.2	706751	792304
m_451	46049.1	132503	108075	84960.2	208147	29906.7	188800	46185.6	86642.5	98608.8	34487.5	250127	122156	100931	29717.9	112007	154888	79858.5	28836.8	60525.4	325290	41250.8	63222.7	107854	143838	80422.6	37004.6	223441	99962.1	312263	337474	358235	31405.9	250316	264027	312469	32217.7	340992	502303	715491	355399	425100	33833.2	98160.6	224743	242202	42004.9	835985	425581
m_452	514895	408039	497027	445008	347278	416114	395188	427411	581877	487704	234904	612434	569947	444496	520888	536195	455787	422116	372361	372369	616092	148084	515466	662319	594014	491400	178363	385811	455572	709443	461095	386337	179878	508070	557152	539938	554241	633887	644498	827895	722249	608522	436921	685741	448093	453889	339754	871732	553179
m_453	79152	88579.7	72502.4	85930.3	147453	36808.4	61994.1	38088.4	77711.2	112232	37786.2	289380	124455	93970.7	34108.9	85500.3	75556.3	146975	102783	254019	122396	43011.9	83402.4	61929.1	36653.5	128545	40236.5	61500.3	205191	249352	322177	305790	118277	595234	523673	383796	34450.4	451572	427720	459025	545773	263056	66448.5	424483	278172	207725	47470.2	399612	304921
m_454	294082	328628	350585	415205	334752	42774.3	376714	374722	379870	374504	46272	619824	385836	379048	46329.4	381744	399182	370998	373662	365009	405006	60664.1	259160	363789	380511	320928	50353.1	359633	451608	666541	588851	619424	103356	594969	654863	522178	78164.1	554094	525334	469519	496970	488795	57408.6	457043	550502	537649	64417.1	563804	556135
m_455	1.15997e+08	1.98734e+08	1.92912e+08	2.54802e+08	1.03655e+08	2.33403e+08	2.82252e+08	9.3225e+07	2.133e+08	233650166	1.20834e+08	2.90214e+08	1.94807e+08	1.7221e+08	2.40826e+08	1.70206e+08	2.01659e+08	2.59387e+08	1.75327e+08	2.1471e+08	8.98963e+07	3.02177e+08	1.78401e+08	2.49267e+08	2.01339e+08	2.09607e+08	1.62987e+08	2.2999e+08	2.42442e+08	1.82986e+08	2.03064e+08	1.1703e+08	1.66569e+08	2.42442e+08	1.97394e+08	2.34459e+08	1.83632e+08	206799211	1.83893e+08	2.01107e+08	1.91791e+08	2.25028e+08	2.2598e+08	6.31674e+07	2.19506e+08	1.95775e+08	8.66046e+07	1.6213e+08	205620588
m_456	7.69304e+07	8.17245e+07	6.00295e+07	1.13472e+08	6.27284e+07	1.71035e+07	5.47212e+07	6.69253e+07	9.37924e+07	7.40136e+07	4.14925e+06	8.78588e+07	6.18075e+07	6.44142e+07	7.25279e+06	8.47335e+07	7.19977e+07	6.77898e+07	6.26291e+07	6.85035e+07	9.34984e+07	1.06855e+06	7.67771e+07	9.28856e+07	4.91519e+07	7.59519e+07	765569	9.29366e+07	8.46629e+07	6.4516e+07	5.46565e+07	6.1913e+07	2.03133e+07	8.01969e+07	6.17694e+07	1.16498e+08	1.02679e+06	8.98695e+07	4.96819e+07	7.28563e+07	8.79491e+07	3.03886e+07	2.53558e+07	6.67116e+07	5.66304e+07	7.94492e+07	437453	3.53962e+07	1.01172e+08
m_457	8.90572e+07	7.7543e+07	9.53343e+07	6.11221e+07	9.41378e+07	4.64958e+07	8.86554e+07	6.58463e+07	1.17059e+08	1.09575e+08	3.9492e+07	1.25641e+08	1.08856e+08	8.07804e+07	3.40991e+07	8.54668e+07	9.04129e+07	1.06262e+08	8.99637e+07	1.06683e+08	1.18274e+08	2.98793e+07	8.91736e+07	8.29905e+07	6.38375e+07	1.05078e+08	3.21232e+07	7.99491e+07	8.54432e+07	1.20776e+08	1.09753e+08	1.33253e+08	8.11774e+07	1.23866e+08	1.27553e+08	1.29291e+08	5.4385e+07	1.35256e+08	1.34768e+08	1.44035e+08	1.4871e+08	1.24314e+08	5.5413e+07	1.21557e+08	1.07975e+08	1.10546e+08	3.54147e+07	1.17951e+08	1.2438e+08
m_458	1.07191e+08	1.03838e+08	1.00588e+08	1.03313e+08	9.99754e+07	4.27627e+07	1.09732e+08	9.62971e+07	1.00943e+08	1.20459e+08	8.09559e+07	1.11813e+08	9.77885e+07	9.70027e+07	5.21229e+07	1.01285e+08	9.62879e+07	1.19103e+08	9.11166e+07	1.03888e+08	9.43765e+07	1.35252e+08	7.07199e+07	1.1326e+08	9.35634e+07	1.16728e+08	1.01745e+08	1.12202e+08	1.02642e+08	1.0928e+08	1.01411e+08	8.94849e+07	8.18689e+07	1.04886e+08	9.20661e+07	1.09306e+08	1.51275e+08	1.09685e+08	1.03858e+08	1.03826e+08	9.97324e+07	9.74341e+07	9.36599e+07	1.08182e+08	1.02521e+08	9.72501e+07	9.43157e+07	1.01871e+08	9.08172e+07
m_459	3.67116e+07	3.83282e+07	3.80584e+07	3.78949e+07	3.58977e+07	2.99098e+07	3.63154e+07	2.89059e+07	4.40558e+07	3.58256e+07	2.31234e+07	4.15052e+07	3.80148e+07	2.93573e+07	2.62003e+07	3.69666e+07	3.31504e+07	4.11816e+07	33713004	3.67137e+07	3.65581e+07	4.06111e+07	3.24384e+07	3.6832e+07	3.06106e+07	3.51906e+07	3.20418e+07	4.33401e+07	3.72263e+07	3.43559e+07	3.19662e+07	1.59216e+07	3.01977e+07	3.45608e+07	3.16734e+07	4.01145e+07	2.29149e+07	3.41804e+07	3.76987e+07	3.76864e+07	3.35094e+07	3.30814e+07	3.20069e+07	3.93825e+07	3.00484e+07	3.57498e+07	2.53712e+07	2.7118e+07	3.40132e+07
m_460	1.7185e+07	1.50419e+07	1.665e+07	1.77625e+07	1.36379e+07	8.99537e+06	1.55904e+07	1.01638e+07	2.08412e+07	1.55308e+07	5.05599e+06	2.5795e+07	1.55006e+07	1.36245e+07	7.20293e+06	1.47284e+07	1.73211e+07	1.49395e+07	1.02002e+07	1.3847e+07	2.05155e+07	4.33271e+06	9.26544e+06	1.60054e+07	1.38135e+07	1.36685e+07	6.08975e+06	1.73956e+07	1.77987e+07	2.69236e+07	2.67777e+07	2.66328e+07	1.63796e+07	2.31334e+07	2.65926e+07	3.22396e+07	9.50534e+06	3.12273e+07	4.26504e+07	5.27236e+07	3.79008e+07	2.8172e+07	1.53278e+07	2.80535e+07	2.84602e+07	2.21399e+07	8.07771e+06	4.35421e+07	45747145
m_461	1.22146e+07	9.03802e+06	9.78596e+06	1.18802e+07	8.04594e+06	1.07477e+07	1.15438e+07	5.92997e+06	1.57269e+07	1.31675e+07	5.5283e+06	1.60231e+07	1.00542e+07	9.30062e+06	5.83258e+06	1.02725e+07	8.72476e+06	1.10036e+07	8.85824e+06	1.00078e+07	1.8657e+07	5.25712e+06	9.05427e+06	1.44718e+07	1.02274e+07	9.22975e+06	7.68688e+06	1.0374e+07	1.07338e+07	1.30634e+07	8.51623e+06	8.61731e+06	1.02552e+07	1.06576e+07	8.16798e+06	2.46132e+07	5.04335e+06	1.3682e+07	1.60157e+07	1.76484e+07	1.35096e+07	1.24401e+07	1.07907e+07	1.36382e+07	1.04663e+07	1.0804e+07	5.3296e+06	1.17184e+07	1.46134e+07
m_462	630482	709913	1.48342e+06	784310	4.54232e+06	127833	1.28436e+06	701832	2.58781e+06	2.63228e+06	112684	8.38871e+06	1.98676e+06	340736	150565	814073	1.46662e+06	4.40575e+06	774909	1.66078e+06	4.9973e+06	220078	1.99901e+06	1.71534e+06	398914	4.3484e+06	116090	553790	3.80826e+06	1.44415e+07	6.77426e+06	1.18572e+07	1.70179e+06	1.06816e+07	1.06574e+07	1.04629e+07	229917	1.53146e+07	1.29448e+07	1.68774e+07	9.88974e+06	1.32235e+07	333996	2.34706e+06	2.27545e+06	1.01074e+07	305726	1.46933e+07	9.93086e+06
m_463	1.25434e+07	7.50035e+06	8.84357e+06	5.92218e+06	4.69884e+06	1.05505e+07	1.01662e+07	5.22511e+06	1.47272e+07	9.03342e+06	3.4083e+06	1.87461e+07	7.41467e+06	6.18635e+06	5.63571e+06	4.81039e+06	5.5159e+06	1.30772e+07	7.50408e+06	9.47261e+06	1.43972e+07	5.55472e+06	5.82814e+06	1.27458e+07	5.4115e+06	6.14521e+06	9.40444e+06	8.17076e+06	6.74252e+06	1.18446e+07	8.14291e+06	7.48733e+06	9.48376e+06	1.09496e+07	8.26136e+06	1.32385e+07	6.65059e+06	9.30814e+06	1.23869e+07	8.80379e+06	8.3616e+06	1.26404e+07	9.46814e+06	1.08281e+07	8.56784e+06	7.55064e+06	6.00023e+06	1.13678e+07	1.0833e+07
m_464	244537	404161	460992	2.08145e+07	486178	379906	224429	572354	320330	291406	3.18279e+06	479228	303693	2.08444e+06	646580	1.14134e+06	269621	374217	345034	252978	102598	106816	1.01864e+06	198364	226690	118748	282159	980951	1.37548e+06	1.27072e+06	259429	267902	1.18619e+06	888961	470104	134605	154654	314210	244785	321850	536614	757615	4.32414e+06	2.35112e+06	305311	1.16295e+06	4.22186e+06	592064	809457
m_465	2.04099e+07	1.29689e+07	2.09644e+07	2.13005e+07	1.43715e+07	1.09571e+07	1.64413e+07	1.29075e+07	2.09004e+07	1.70236e+07	1.16753e+07	2.94079e+07	1.93821e+07	1.48111e+07	1.5066e+07	2.07206e+07	1.62691e+07	1.2912e+07	1.3116e+07	1.26041e+07	2.57088e+07	1.0185e+07	1.12166e+07	1.24069e+07	1.60025e+07	1.39853e+07	1.0074e+07	1.77278e+07	1.79502e+07	2.93065e+07	2.62557e+07	1.89601e+07	1.99007e+07	1.79903e+07	2.61875e+07	2.75401e+07	1.64677e+07	2.92562e+07	3.52464e+07	3.76516e+07	3.04639e+07	3.01577e+07	1.9144e+07	3.11325e+07	3.19413e+07	2.75809e+07	1.81482e+07	3.42442e+07	2.79983e+07
m_466	1.21258e+07	8.12343e+06	1.03348e+07	7.98348e+06	9.42355e+06	1.10082e+07	1.30817e+07	2.8251e+06	1.90074e+07	1.72046e+07	8.55907e+06	1.08898e+07	462135	5.29786e+06	1.17689e+07	4.8489e+06	4.56943e+06	9.49575e+06	7.48949e+06	1.43595e+07	1.05119e+07	8.8495e+06	4.49535e+06	1.28867e+07	8.29894e+06	1.16707e+07	1.239e+07	1.29623e+07	6.58175e+06	1.67792e+07	6.27869e+06	1.0158e+07	1.00304e+07	7.55096e+06	9.90252e+06	2.06778e+07	653309	9.83301e+06	7.00804e+06	4.23954e+06	1.23243e+07	2.61878e+06	5.40024e+06	6.8785e+06	5.42986e+06	7.52751e+06	1.17387e+07	5.45942e+06	7.13749e+06
m_467	7.24669e+06	8.01413e+06	8.08643e+06	9.08574e+06	8.31632e+06	6.63391e+06	8.19333e+06	1.00607e+07	1.03115e+07	7.75024e+06	6.76956e+06	1.19999e+07	7.48902e+06	7.18756e+06	5.64563e+06	8.27635e+06	9.55436e+06	9.74471e+06	8.92016e+06	1.07853e+07	1.50318e+07	5.85667e+06	8.74819e+06	7.29171e+06	8.89152e+06	7.01186e+06	5.93713e+06	1.00665e+07	9.16034e+06	1.38912e+07	1.54389e+07	1.23583e+07	1.14469e+07	1.51005e+07	1.35974e+07	1.48942e+07	1.50185e+07	1.59669e+07	1.64827e+07	1.40827e+07	1.39945e+07	1.18271e+07	9.8336e+06	1.40828e+07	1.27676e+07	1.43734e+07	8.75018e+06	1.38673e+07	1.46158e+07
m_468	510014	979528	670904	1.32061e+06	1.23105e+06	3.11593e+06	4.05594e+06	3.06346e+06	1.8657e+06	1.35727e+06	2.24618e+06	133514	1.39899e+06	881509	1.16738e+06	1.21371e+06	1.49609e+06	2.23634e+06	1.81282e+06	1.99189e+06	2.72601e+06	3.00873e+06	2.18926e+06	2.87348e+06	2.36536e+06	1.93263e+06	2.11563e+06	1.69083e+06	2.3779e+06	91752.2	90856	103870	107824	100032	104761	129052	109144	153882	117273	92424.8	112628	85116.8	122242	111472	93420.6	98588.8	94701.7	114127	101488
m_469	1.42705e+07	1.44549e+07	1.40831e+07	1.50392e+07	1.42787e+07	1.13187e+07	1.34501e+07	1.1415e+07	1.67828e+07	1.46008e+07	8.9656e+06	1.61484e+07	1.46807e+07	1.14981e+07	1.00023e+07	1.36531e+07	1.21532e+07	1.64045e+07	1.24134e+07	1.42627e+07	1.44252e+07	1.54045e+07	1.21894e+07	1.44086e+07	1.23196e+07	1.32918e+07	1.19685e+07	1.59002e+07	1.36696e+07	1.29043e+07	1.22197e+07	6.41649e+06	1.12796e+07	1.28143e+07	1.24461e+07	1.44942e+07	9.36722e+06	1.32076e+07	1.4677e+07	1.32113e+07	1.27621e+07	1.34011e+07	1.16458e+07	1.51285e+07	1.20986e+07	1.33376e+07	9.76498e+06	1.06739e+07	1.18195e+07
m_470	438774	293095	382687	497566	584743	1.78236e+06	4.80766e+06	539652	3.07803e+06	2.0866e+06	194031	2.41584e+06	1.21756e+06	249592	575267	278673	1.71476e+06	2.44801e+06	589766	428387	6.23157e+06	2.52702e+06	3.87071e+06	9.65983e+06	2.22328e+06	3.2881e+06	1.8874e+06	193683	382819	1.09464e+06	429821	325202	950866	430342	465084	7.11842e+06	6.65673e+06	1.21878e+06	983430	565626	550023	603314	456120	614009	2.31478e+06	368191	480376	1.49186e+06	902796
m_471	6.91715e+06	5.39257e+06	5.68455e+06	6.54941e+06	5.89049e+06	8.1762e+06	6.54137e+06	4.05608e+06	8.40802e+06	7.28572e+06	4.29206e+06	7.46442e+06	6.39336e+06	5.03626e+06	3.73287e+06	5.78342e+06	5.04253e+06	7.05852e+06	5.46417e+06	5.69228e+06	7.56342e+06	7.1654e+06	3.85955e+06	9.90931e+06	5.02631e+06	5.816e+06	6.82608e+06	7.61056e+06	5.8187e+06	6.59765e+06	5.22116e+06	3.33891e+06	6.94339e+06	5.64786e+06	4.67455e+06	1.11497e+07	6.64772e+06	5.71046e+06	5.60771e+06	5.60056e+06	5.35616e+06	5.03698e+06	6.05537e+06	6.08542e+06	6.03212e+06	6.56757e+06	4.97416e+06	4.51716e+06	6.29183e+06
m_472	9.24185e+06	8.48238e+06	9.45167e+06	9.70739e+06	8.00181e+06	6.99968e+06	8.16044e+06	5.86693e+06	1.0616e+07	9.22809e+06	7.07906e+06	1.5865e+07	7.93026e+06	8.89166e+06	7.69786e+06	1.02587e+07	9.75422e+06	8.94329e+06	7.69126e+06	9.17515e+06	1.66079e+07	8.42818e+06	1.10516e+07	1.09278e+07	1.10212e+07	8.92366e+06	7.0723e+06	8.64379e+06	8.32521e+06	1.205e+07	1.02674e+07	8.32411e+06	9.56768e+06	9.98616e+06	8.50519e+06	1.79339e+07	1.07046e+07	1.859e+07	2.24892e+07	2.04075e+07	1.40979e+07	1.73952e+07	1.48128e+07	1.80857e+07	9.67336e+06	9.18575e+06	7.42447e+06	2.04151e+07	1.8751e+07
m_473	5.22869e+06	5.14572e+06	4.81244e+06	5.67152e+06	4.03374e+06	3.29689e+06	4.54437e+06	3.03968e+06	5.67188e+06	4.51252e+06	2.92064e+06	7.26539e+06	3.56508e+06	4.60279e+06	3.45445e+06	4.70257e+06	5.72573e+06	5.28872e+06	4.20012e+06	4.7317e+06	7.24044e+06	3.2984e+06	4.96911e+06	5.49588e+06	4.49656e+06	4.26401e+06	3.25333e+06	5.29273e+06	4.78127e+06	6.7594e+06	5.84518e+06	4.87959e+06	5.42121e+06	5.36394e+06	5.07491e+06	9.16343e+06	5.7208e+06	9.31191e+06	8.32106e+06	8.61573e+06	7.19708e+06	7.12361e+06	5.88098e+06	8.11609e+06	5.47622e+06	4.63611e+06	4.68385e+06	9.13157e+06	1.00925e+07
m_474	9.23265e+06	8.65162e+06	7.01892e+06	9.39238e+06	7.01851e+06	7.14092e+06	7.75226e+06	5.83228e+06	1.02293e+07	9.81661e+06	3.67545e+06	9.40232e+06	7.91693e+06	7.77225e+06	3.70532e+06	8.18806e+06	6.40139e+06	8.21339e+06	7.26127e+06	8.35648e+06	1.00407e+07	1.38629e+06	7.67141e+06	9.45666e+06	6.23799e+06	7.78402e+06	3.31438e+06	7.95158e+06	9.46297e+06	7.12548e+06	6.14741e+06	6.30419e+06	5.92404e+06	7.71946e+06	7.85464e+06	1.11569e+07	1.3375e+06	7.95736e+06	7.24153e+06	7.66327e+06	8.36637e+06	5.72715e+06	6.04169e+06	8.35776e+06	7.73973e+06	8.44753e+06	2.26144e+06	5.18064e+06	8.5355e+06
m_475	453628	1.15516e+07	935637	4.17581e+06	5.68491e+06	7.989e+06	704147	7.32198e+06	1.98105e+06	3.85062e+06	1.39998e+06	996616	8.60758e+06	3.85249e+06	138317	1.78912e+06	7.41663e+06	1.08309e+06	9.66566e+06	4.51785e+06	275517	258366	9.07215e+06	130029	2.1086e+06	302968	1.12789e+06	1.98757e+06	4.64397e+06	3.38942e+06	7.92432e+06	1.92747e+06	931206	4.93317e+06	898307	1.25516e+06	2.0087e+06	1.36982e+07	4.42468e+06	2.53341e+06	4.06214e+06	2.12816e+06	2.12038e+07	3.97491e+06	882744	2.2615e+06	2.26952e+06	1.64813e+07	2.94411e+06
m_476	9.26923e+06	7.84835e+06	8.1614e+06	2.78461e+06	4.91468e+06	8.63848e+06	1.09125e+07	5.6183e+06	9.4967e+06	1.01332e+07	3.8242e+06	1.20559e+07	2.57335e+06	5.11318e+06	6.40678e+06	7.53634e+06	7.67976e+06	1.15173e+07	6.85476e+06	9.3824e+06	9.92283e+06	5.61382e+06	7.19799e+06	1.08108e+07	7.0368e+06	9.54496e+06	4.88994e+06	9.69191e+06	1.10968e+07	8.37467e+06	9.01858e+06	3.90896e+06	5.61015e+06	8.97924e+06	6.18373e+06	1.25015e+07	1.42392e+06	8.57331e+06	8.57035e+06	8.44842e+06	7.83859e+06	8.12419e+06	6.3931e+06	7.82124e+06	8.60612e+06	7.51657e+06	2.90173e+06	6.83938e+06	9.80728e+06
m_477	9.08434e+06	9.40348e+06	7.88068e+06	9.33772e+06	6.5918e+06	4.82693e+06	6.31024e+06	6.52881e+06	8.14991e+06	7.49604e+06	2.66288e+06	4.44486e+06	7.13823e+06	8.40228e+06	6.50876e+06	7.16693e+06	8.26646e+06	8.16304e+06	6.37942e+06	6.52882e+06	4.69115e+06	788224	5.82407e+06	7.23273e+06	6.52117e+06	6.57429e+06	2.06307e+06	8.03298e+06	5.92209e+06	3.04162e+06	2.81337e+06	2.92977e+06	1.52467e+06	2.72724e+06	3.73943e+06	2.91134e+06	728038	4.10307e+06	5.20167e+06	4.98183e+06	4.06019e+06	3.14279e+06	469795	3.38623e+06	2.70587e+06	2.43048e+06	186061	4.46909e+06	4.35503e+06
m_478	1.42879e+07	1.22786e+07	1.18183e+07	1.32073e+07	1.15282e+07	1.53037e+07	1.55925e+07	8.13899e+06	1.86193e+07	1.62631e+07	1.07467e+07	1.72091e+07	1.43706e+07	1.18777e+07	1.05498e+07	1.10568e+07	1.14385e+07	1.45595e+07	1.21215e+07	1.2911e+07	1.6129e+07	1.74392e+07	1.16256e+07	1.58463e+07	1.12533e+07	1.36662e+07	15328906	1.31386e+07	1.44856e+07	1.42171e+07	1.10373e+07	1.01855e+07	1.31638e+07	1.17346e+07	1.13783e+07	1.42275e+07	6.88847e+06	1.13389e+07	1.22151e+07	1.36293e+07	1.19992e+07	1.2146e+07	1.13214e+07	1.27255e+07	1.25083e+07	1.23712e+07	1.08176e+07	9.16919e+06	1.18866e+07
m_479	502591	579469	440596	649059	421050	572232	408539	443670	536493	579011	442405	419078	436188	590288	536370	430675	372531	366645	362085	435114	394620	376943	494615	483926	361553	369711	533845	419648	356128	251019	315542	198755	254916	260340	227302	271195	323601	361339	403116	278644	292306	366245	476357	238355	314726	226770	242069	297366	355598
m_480	5.58124e+06	5.7134e+06	4.90741e+06	5.36436e+06	4.15425e+06	3.76385e+06	5.57229e+06	3.18654e+06	6.81229e+06	6.30469e+06	1.81961e+06	6.47521e+06	4.83321e+06	4.19645e+06	2.69841e+06	4.52341e+06	5.31788e+06	6.9357e+06	3.78304e+06	5.65737e+06	5.47496e+06	2.69801e+06	5.00972e+06	5.71428e+06	3.87643e+06	5.86992e+06	2.7977e+06	6.3965e+06	6.9689e+06	5.71697e+06	4.70232e+06	2.27161e+06	3.15929e+06	4.7543e+06	4.82489e+06	7.30358e+06	350564	5.16554e+06	5.49503e+06	5.10594e+06	4.94326e+06	4.57219e+06	3.00448e+06	5.16073e+06	5.0644e+06	4.01354e+06	1.85097e+06	3.91367e+06	5.49513e+06
m_481	2.1059e+06	1.83368e+06	2.50899e+06	1.93107e+06	2.66305e+06	2.39749e+06	3.49412e+06	4.2366e+06	3.04207e+06	3.39156e+06	1.83823e+06	1.37697e+06	3.71584e+06	2.67916e+06	1.2898e+06	2.42733e+06	2.08542e+06	3.64566e+06	2.52877e+06	3.02274e+06	1.82076e+06	734432	2.37813e+06	3.17422e+06	2.56051e+06	3.35455e+06	1.61086e+06	2.79267e+06	3.6059e+06	1.19134e+06	795575	747202	1.01722e+06	687437	992003	1.27229e+06	585663	1.07962e+06	905345	1.02369e+06	1.0551e+06	1.13497e+06	727596	848157	785996	811827	293725	885851	770055
m_482	2.45042e+07	2.2732e+07	2.76515e+07	2.48085e+07	2.5298e+07	2.06986e+07	1.64176e+07	2.11262e+07	2.41266e+07	2.02322e+07	1.69073e+07	2.29934e+07	2.16346e+07	2.1806e+07	2.39813e+07	2.3379e+07	2.44793e+07	2.06198e+07	2.02348e+07	2.04052e+07	1.77348e+07	1.71279e+07	1.88533e+07	2.26233e+07	1.9886e+07	1.94371e+07	1.94745e+07	2.28759e+07	2.06994e+07	2.70311e+07	2.29631e+07	2.2527e+07	2.45661e+07	2.47552e+07	2.15594e+07	1.95716e+07	1.83545e+07	2.44734e+07	2.89536e+07	2.21583e+07	2.02658e+07	2.0761e+07	1.89372e+07	2.46384e+07	2.06929e+07	2.30742e+07	2.15775e+07	2.48612e+07	2.71969e+07
m_483	5.52512e+06	5.39662e+06	6.06192e+06	6.06463e+06	6.13357e+06	4.37959e+06	4.83021e+06	4.29885e+06	4.30298e+06	3.47016e+06	3.7944e+06	4.61542e+06	5.04482e+06	4.07882e+06	5.95576e+06	5.98254e+06	6.0755e+06	3.54018e+06	4.04427e+06	4.24835e+06	5.42076e+06	3.83614e+06	3.77153e+06	4.25239e+06	4.14633e+06	4.30503e+06	4.25661e+06	4.24316e+06	5.27567e+06	5.91899e+06	6.67495e+06	4.86775e+06	6.65973e+06	5.49372e+06	6.54208e+06	4.82935e+06	3.9743e+06	5.33859e+06	5.19847e+06	6.26932e+06	6.00431e+06	5.19943e+06	5.46203e+06	5.43118e+06	6.72807e+06	5.76794e+06	6.54427e+06	5.7699e+06	5.10266e+06
m_484	4.76477e+06	4.42479e+06	4.49859e+06	4.50228e+06	4.0489e+06	5.16963e+06	3.63243e+06	3.23867e+06	4.7529e+06	4.93733e+06	3.6723e+06	5.00211e+06	4.74481e+06	3.6155e+06	4.07405e+06	4.4537e+06	3.7666e+06	5.32177e+06	3.95336e+06	5.33011e+06	4.07866e+06	7.28602e+06	4.09106e+06	3.93438e+06	3.89007e+06	5.06626e+06	6.25698e+06	5.4055e+06	4.15691e+06	4.25223e+06	4.41558e+06	2.35279e+06	4.17679e+06	4.17244e+06	3.6521e+06	5.58451e+06	5.59837e+06	4.01347e+06	4.47566e+06	4.7016e+06	3.85746e+06	4.49539e+06	4.37953e+06	4.69905e+06	4.25611e+06	4.11718e+06	5.1062e+06	3.35655e+06	3.47085e+06
m_485	1.84022e+06	1.8244e+06	1.92776e+06	1.81742e+06	1.745e+06	1.73353e+06	1.69761e+06	1.77159e+06	1.87481e+06	1.71831e+06	1.27611e+06	1.75524e+06	1.89387e+06	2.00578e+06	1.57834e+06	1.29696e+06	1.92734e+06	1.86532e+06	1.78856e+06	1.55443e+06	1.7231e+06	969219	1.24031e+06	2.21465e+06	1.70472e+06	1.72586e+06	1.02901e+06	1.19492e+06	1.66273e+06	1.7949e+06	1.77004e+06	1.80115e+06	1.67533e+06	1.43768e+06	1.70141e+06	1.66406e+06	820316	1.70304e+06	1.34868e+06	1.48138e+06	1.49568e+06	1.29086e+06	1.51351e+06	1.44195e+06	1.5166e+06	1.16998e+06	974790	1.37078e+06	1.23089e+06
m_486	2.87861e+06	3.17219e+06	3.31778e+06	3.67855e+06	2.96777e+06	1.95587e+06	2.52653e+06	3.14736e+06	2.90794e+06	2.99981e+06	931737	1.52555e+06	2.64816e+06	3.34852e+06	2.57555e+06	3.04921e+06	3.5468e+06	3.13401e+06	2.67918e+06	2.53849e+06	1.82505e+06	270242	2.45337e+06	3.2604e+06	2.7349e+06	2.56636e+06	840719	2.92735e+06	2.25035e+06	1.13591e+06	1.0414e+06	1.05794e+06	516613	1.05804e+06	1.32811e+06	940540	229460	1.33524e+06	1.85868e+06	1.5842e+06	1.31847e+06	1.18658e+06	190573	980198	947229	909196	90586.3	1.67744e+06	1.33797e+06
m_487	192394	213018	325539	292274	221185	60142	127629	194997	314308	198705	65818.2	1.07954e+06	158714	248233	75253.1	440158	459781	294410	171102	184940	1.47708e+06	103541	434809	627002	559025	269599	46249.4	210580	232763	868178	437097	243118	199649	280973	222924	1.55255e+06	59272.1	1.57535e+06	2.42724e+06	1.87201e+06	780306	1.47287e+06	643865	1.25466e+06	303631	340432	35208.1	2.60995e+06	1.99214e+06
m_488	1.25593e+06	1.62859e+06	1.32256e+06	1.69367e+06	1.43636e+06	1.08745e+06	874423	1.08877e+06	1.14051e+06	869471	1.67702e+06	1.31901e+06	901638	1.45062e+06	2.15051e+06	1.53994e+06	1.84483e+06	1.02004e+06	861584	1.18315e+06	1.42895e+06	833068	2.96445e+06	895381	1.12227e+06	1.02922e+06	1.12089e+06	850720	1.05163e+06	2.35223e+06	2.69285e+06	2.57195e+06	2.97521e+06	2.1224e+06	2.67899e+06	1.93298e+06	1.56708e+06	2.95698e+06	1.787e+06	2.11914e+06	2.82556e+06	2.4923e+06	2.11475e+06	2.33374e+06	2.55284e+06	1.6818e+06	2.35841e+06	2.45776e+06	1.65138e+06
m_489	1.62632e+06	1.50951e+06	1.24299e+06	1.49277e+06	1.19535e+06	1.59222e+06	1.47396e+06	871575	2.09634e+06	1.88507e+06	670285	1.79534e+06	1.43843e+06	1.34317e+06	720456	1.38445e+06	1.22858e+06	1.67748e+06	1.14201e+06	1.38565e+06	1.68257e+06	838312	1.09079e+06	1.99171e+06	1.12484e+06	1.37033e+06	1.07993e+06	1.60314e+06	1.73995e+06	1.62206e+06	1.16854e+06	1.23733e+06	1.31045e+06	1.43498e+06	1.19381e+06	2.34384e+06	677806	1.32579e+06	1.38731e+06	1.62676e+06	1.57484e+06	1.16731e+06	1.18727e+06	1.49775e+06	1.68495e+06	1.28525e+06	757839	989382	1.51149e+06
m_490	203494	724622	240143	615413	457300	381049	432560	691675	283109	238038	187203	1.60726e+06	426699	388196	397983	299876	447298	170141	185964	367715	422399	238616	97499.7	493818	1.01439e+06	485303	136695	268719	450402	2.71567e+06	2.43324e+06	2.87063e+06	2.73889e+06	2.92485e+06	2.62623e+06	2.76523e+06	2.65164e+06	3.82924e+06	3.62749e+06	3.65348e+06	2.39627e+06	2.78375e+06	3.04911e+06	5.5522e+06	2.9962e+06	3.15869e+06	2.10925e+06	3.19187e+06	2.67124e+06
m_491	613934	724432	624640	791453	901830	1.96806e+06	2.56211e+06	1.25761e+06	1.95459e+06	1.83805e+06	679560	1.46089e+06	1.53478e+06	803265	1.00496e+06	674991	1.53483e+06	1.68278e+06	1.05071e+06	755628	1.08431e+06	2.47041e+06	722677	3.24892e+06	1.06554e+06	1.79669e+06	2.16672e+06	775272	892984	2.00016e+06	1.16317e+06	1.00816e+06	2.34307e+06	529454	951500	1.24663e+06	1.83472e+06	1.75813e+06	1.04584e+06	696404	1.30945e+06	1.37514e+06	943409	1.12323e+06	1.90934e+06	1.10759e+06	1.35337e+06	1.68541e+06	959057
m_492	2.37793e+06	1.95024e+06	2.26432e+06	2.38704e+06	1.98751e+06	1.11397e+06	2.1618e+06	1.95322e+06	2.2136e+06	2.04439e+06	392129	1.666e+06	1.83514e+06	2.06732e+06	1.4157e+06	2.37348e+06	2.18939e+06	2.73012e+06	1.15704e+06	2.19781e+06	1.83362e+06	192944	1.58008e+06	2.13491e+06	1.23701e+06	1.92435e+06	518254	1.92804e+06	2.01448e+06	1.44355e+06	1.27575e+06	1.31848e+06	816744	1.27043e+06	1.28248e+06	2.03044e+06	386603	1.81216e+06	1.8166e+06	1.60809e+06	1.65117e+06	1.28022e+06	431538	1.39986e+06	1.74993e+06	1.16489e+06	115378	1.81931e+06	1.74028e+06
m_493	921724	1.52762e+06	1.3086e+06	1.48469e+06	772208	305503	591449	1.07268e+06	1.04691e+06	822090	135398	188682	859576	1.81616e+06	583526	763855	1.33569e+06	1.04035e+06	400013	381254	218538	57984.4	595997	1.23138e+06	700352	637723	75725.3	1.00442e+06	450086	95552.1	79820	35892.5	44581	87010.8	88848.9	39746.1	48350.2	118426	238520	162194	103785	59531.2	55037	46152.6	41148.4	32720.2	58791.6	169714	159755
m_494	2.41581e+06	2.15053e+06	1.43635e+06	2.15137e+06	1.30303e+06	879700	1.2539e+06	1.82937e+06	2.50287e+06	1.4882e+06	1.73881e+06	768183	1.02712e+06	1.28184e+06	1.08795e+06	1.43277e+06	1.2294e+06	847546	620826	1.00516e+06	401485	373231	652559	523038	933800	1.25561e+06	857732	1.39965e+06	1.63544e+06	910695	952834	1.35793e+06	814432	1.25829e+06	879098	856220	575207	721256	934829	891350	1.06691e+06	703422	762692	781207	703114	610516	602877	285877	547894
l_11	2.33167e+06	890364	1.06088e+06	1.09866e+06	827202	1.19036e+06	1.03185e+06	560935	2.06004e+06	1.28207e+06	1.15286e+06	1.73321e+06	735591	1.22609e+06	857982	620992	1.06906e+06	1.56926e+06	1.444e+06	945715	2.24814e+06	2.93422e+06	879186	2.17158e+06	660767	924627	1.94702e+06	1.21579e+06	604294	1.55223e+06	2.16774e+06	598348	1.02659e+06	2.47935e+06	1.0293e+06	2.26968e+06	2.72081e+06	1.09061e+06	1.47189e+06	1.45264e+06	1.1986e+06	1.34716e+06	1.83787e+06	893951	1.4767e+06	1.42672e+06	1.36391e+06	735197	3.18288e+06
l_12	1.06512e+06	1.54919e+06	630728	625734	1.03036e+06	1.09851e+06	691793	567206	1.04689e+06	588244	771503	661833	550010	832851	544622	541549	1.24804e+06	1.07726e+06	1.47655e+06	1.04586e+06	1.01562e+06	1.35244e+06	576717	982324	913161	837435	1.20121e+06	850042	587014	705199	1.48688e+06	1.24577e+06	938365	1.32725e+06	908549	1.20076e+06	1.56731e+06	869256	872724	683178	830223	601767	1.11675e+06	661213	1.01725e+06	757622	623497	657639	1.08137e+06
l_13	1.29844e+06	938139	957893	1.03948e+06	1.47616e+06	1.0818e+06	1.6836e+06	779590	1.1151e+06	1.00859e+06	898798	1.54761e+06	786601	1.23606e+06	770922	1.29388e+06	981907	1.46623e+06	1.67737e+06	1.16776e+06	968261	1.80604e+06	436946	2.16226e+06	1.63275e+06	1.01705e+06	1.29343e+06	1.73678e+06	1.08481e+06	1.49929e+06	1.23385e+06	840120	1.09643e+06	1.47767e+06	1.09794e+06	1.14496e+06	712995	1.09364e+06	876944	1.02506e+06	1.38166e+06	773407	1.18817e+06	1.18401e+06	802700	1.10686e+06	684404	1.0001e+06	1.3354e+06
l_14	852411	1.19537e+06	511768	1.08921e+06	513537	332668	431076	391905	684551	1.08375e+06	773110	378478	388876	1.16102e+06	238924	219335	351684	745291	547993	436025	903402	918558	176083	875579	1.43271e+06	539492	1.49432e+06	772516	674173	163642	246348	156114	128913	318707	243306	252872	301430	182980	178333	348850	246661	150406	578315	69728	85648.3	102030	98369.6	195621	295323
l_15	1.56193e+07	2.5534e+07	1.84523e+07	3.09041e+07	1.28243e+07	1.47837e+07	3.5847e+06	1.67763e+07	2.63027e+07	1.27666e+07	1.22323e+07	2.0565e+07	8.26843e+06	5.93247e+07	1.19955e+07	1.81348e+07	2.21286e+07	2.67745e+07	2.10207e+07	1.00487e+07	5.2051e+06	1.37063e+07	2.67952e+07	8.30546e+06	8.53935e+06	1.23475e+07	2.17383e+07	1.83019e+07	1.13758e+07	6.39757e+07	2.16876e+07	1.98802e+07	1.53793e+07	2.42696e+07	8.16131e+07	6.7961e+06	1.36317e+07	2.12518e+07	2.06659e+07	2.38523e+07	9.69702e+06	9.29069e+06	2.45905e+07	1.00681e+07	1.17967e+07	1.35848e+07	7.85625e+06	9.81035e+06	1.20738e+07
l_16	2.58835e+07	1.10581e+08	5.8774e+07	9.97956e+07	5.12423e+07	1.49649e+07	2.6486e+07	6.81855e+07	2.76773e+07	3.7879e+07	3.3975e+07	5.77198e+07	3.11588e+07	9.94163e+07	3.85513e+07	9.54176e+07	7.81182e+07	4.35287e+07	4.58961e+07	4.87298e+07	2.73586e+07	7.96132e+07	5.68779e+07	2.03714e+07	4.42182e+07	3.62375e+07	2.28312e+07	5.90414e+07	3.44706e+07	1.11907e+08	1.29712e+08	6.9052e+07	2.42542e+07	1.31735e+08	9.71721e+07	8.36278e+07	1.44151e+08	7.23729e+07	7.34451e+07	8.99167e+07	7.75707e+07	5.78577e+07	8.88373e+07	5.65616e+07	6.08926e+07	7.73815e+07	5.40598e+07	5.25709e+07	6.95497e+07
l_17	2.1765e+08	4.07462e+08	1.30466e+08	3.8946e+08	3.32637e+08	7.99766e+07	1.23977e+08	7.60991e+07	3.11499e+08	1.84839e+07	9.32789e+07	1.58449e+08	6.39449e+07	3.29777e+08	1.07623e+08	9.96132e+07	1.2562e+08	2.72957e+08	4.21497e+08	1.07266e+08	3.25397e+08	4.65706e+08	2.59841e+08	2.02155e+08	1.64718e+08	2.81257e+08	2.76437e+08	2.52174e+08	1.61779e+08	5.56728e+08	2.93538e+08	1.45082e+08	1.15966e+08	4.38685e+08	2.36718e+08	3.62028e+08	3.425e+08	2.09564e+08	6.37345e+07	1.70642e+08	2.02663e+08	2.60224e+08	2.71505e+08	1.46034e+08	1.90392e+08	2.78155e+08	1.22e+08	1.27222e+08	2.28594e+08
l_18	3.37e+06	6.21457e+06	1.79439e+06	6.48126e+06	4.75255e+06	2.54425e+06	2.04405e+06	3.13034e+06	3.99302e+06	206006	2.17094e+06	4.98255e+06	2.68934e+06	6.8156e+06	2.61969e+06	3.54973e+06	3.43626e+06	4.19825e+06	7.19125e+06	3.88502e+06	3.87234e+06	7.38588e+06	2.32881e+06	3.28434e+06	2.19122e+06	2.60174e+06	3.38453e+06	3.60843e+06	1.17289e+06	1.50488e+07	1.28812e+07	6.55523e+06	3.98589e+06	1.50397e+07	8.42369e+06	1.15155e+07	1.04529e+07	9.27424e+06	6.54284e+06	6.97021e+06	7.79834e+06	4.63438e+06	1.47114e+07	6.25615e+06	7.5076e+06	9.84092e+06	4.14662e+06	8.58747e+06	8.56972e+06
l_19	654082	1.01881e+06	571789	1.14219e+06	701329	1.04157e+06	483918	945667	906812	986140	386160	1.30646e+06	559878	1.0857e+06	753771	844119	748457	725507	1.04063e+06	834813	778589	1.26993e+06	260738	777627	633285	940352	640101	1.02865e+06	1.13133e+06	1.29799e+06	957319	506728	630510	1.23457e+06	682869	1.28336e+06	1.19286e+06	923724	1.39503e+06	779512	821930	922914	945086	615643	1.04929e+06	748970	778409	343421	683322
l_20	2.75998e+07	5.19865e+07	2.26052e+07	5.6595e+07	2.0929e+07	4.41031e+07	2.30854e+07	4.31502e+07	5.65381e+07	3.39708e+07	1.5114e+07	5.55269e+07	3.38361e+07	5.75458e+07	4.31693e+07	3.56085e+07	3.86213e+07	2.55899e+07	3.20443e+07	3.91441e+07	2.98616e+07	5.62191e+07	3.33476e+07	2.53913e+07	2.35538e+07	3.42889e+07	2.61264e+07	3.76098e+07	4.83681e+07	6.15739e+07	4.54915e+07	2.02871e+07	2.76964e+07	5.89165e+07	3.19172e+07	7.1755e+07	5.22475e+07	3.31277e+07	4.10127e+07	3.42679e+07	2.98506e+07	2.82898e+07	4.19669e+07	2.43753e+07	2.75951e+07	3.25884e+07	2.55185e+07	1.88629e+07	2.47094e+07
l_21	1.06814e+06	2.72927e+06	2.37122e+06	5.45195e+06	2.3496e+06	1.66988e+06	1.11582e+06	2.24355e+06	1.47203e+06	2.16885e+06	931433	3.67863e+06	2.98229e+06	3.24205e+06	1.78175e+06	2.34078e+06	1.75376e+06	1.49599e+06	2.01558e+06	3.21191e+06	1.4263e+06	3.63272e+06	2.25405e+06	1.8074e+06	1.45648e+06	2.29376e+06	1.37649e+06	1.92201e+06	2.90602e+06	4.08242e+06	4.4632e+06	2.20408e+06	2.78118e+06	4.86539e+06	3.38661e+06	4.17243e+06	3.95368e+06	1.95132e+06	2.74208e+06	3.06281e+06	2.25872e+06	3.6984e+06	4.79408e+06	1.50215e+06	2.40197e+06	2.29444e+06	2.69903e+06	1.98851e+06	2.12483e+06
l_22	2.09601e+07	6.98654e+07	4.31264e+07	7.0636e+07	3.06377e+07	3.4675e+07	2.16006e+07	6.96688e+07	4.12697e+07	4.96707e+07	2.66443e+07	5.30224e+07	4.82634e+07	6.76637e+07	2.79588e+07	4.22308e+07	3.49163e+07	3.07072e+07	4.949e+07	4.70774e+07	2.18211e+07	5.48204e+07	5.01362e+07	2.97176e+07	3.05492e+07	3.57093e+07	2.10245e+07	4.65432e+07	5.57773e+07	4.91029e+07	5.68612e+07	2.57553e+07	2.07364e+07	5.92563e+07	3.56213e+07	5.79528e+07	6.07955e+07	3.50961e+07	4.7054e+07	4.03751e+07	3.66143e+07	3.9026e+07	4.38389e+07	2.7248e+07	3.18228e+07	3.27098e+07	3.3073e+07	2.215e+07	3.30339e+07
l_23	113948	311523	423819	1.02671e+06	317527	229742	139234	258896	120899	396870	184508	556467	374651	480005	183231	321664	321521	328129	455631	604014	515507	528577	246518	163319	165292	138493	210133	377763	292924	695950	1.53472e+06	782246	602821	1.76843e+06	1.16597e+06	833267	1.74694e+06	875278	812918	1.24977e+06	1.06343e+06	762527	1.31006e+06	755097	1.47406e+06	1.0234e+06	1.02791e+06	939621	1.66281e+06
l_24	211424	678146	552328	864940	696730	121877	330895	469664	107868	542958	380023	869338	595550	535538	458731	318118	620561	444583	784928	652691	436302	590053	204305	206738	414045	519268	354592	994470	317391	1.23697e+06	2.25012e+06	1.60733e+06	756264	1.57133e+06	1.93857e+06	1.77424e+06	2.04936e+06	1.61821e+06	857764	1.62685e+06	2.68021e+06	1.35326e+06	1.78402e+06	1.84295e+06	1.42067e+06	2.05568e+06	1.42314e+06	1.46242e+06	2.43219e+06
l_25	7.30041e+07	2.79498e+08	1.77466e+08	3.38564e+08	1.38974e+08	1.1313e+08	7.93853e+07	2.13872e+08	1.63258e+08	1.78772e+08	9.82066e+07	3.4632e+08	1.70469e+08	3.1063e+08	9.46473e+07	1.19863e+08	1.35894e+08	1.14022e+08	1.33302e+08	2.25749e+08	1.07432e+08	2.70494e+08	1.73294e+08	1.28082e+08	1.15272e+08	1.26182e+08	8.35935e+07	1.71707e+08	2.26823e+08	5.33935e+08	4.62029e+08	2.67582e+08	2.44025e+08	6.90292e+08	3.53107e+08	6.25937e+08	6.3476e+08	2.65272e+08	4.84626e+08	4.37977e+08	4.15593e+08	4.16564e+08	5.12994e+08	2.81129e+08	3.87567e+08	3.90058e+08	3.38502e+08	2.45933e+08	3.84521e+08
l_26	292399	957359	628135	1.39905e+06	752270	179912	311587	773619	235497	730154	492147	1.15627e+06	824189	747017	504495	419443	554345	480342	1.01028e+06	786306	505713	837632	607312	194402	526335	743257	370020	1.27521e+06	890375	1.82868e+06	2.53854e+06	1.95099e+06	1.13852e+06	1.58803e+06	2.45747e+06	2.95122e+06	2.47771e+06	1.79248e+06	2.2567e+06	1.98006e+06	1.79555e+06	1.81939e+06	2.44031e+06	2.01955e+06	1.34192e+06	2.09719e+06	1.7002e+06	1.52416e+06	1.12764e+06
l_27	123320	290863	234930	282821	391595	116756	172585	323222	90773.8	379058	264267	503777	320523	428926	182437	320004	312208	288410	416430	359523	252190	279990	207248	150915	298818	275561	144577	395651	294129	781381	1.00238e+06	885753	405070	1.03169e+06	810609	529081	882604	920062	1.20087e+06	1.03665e+06	1.05955e+06	654358	916294	1.02843e+06	818825	792436	803388	930916	1.18633e+06
l_28	309026	1.2306e+06	854187	2.1047e+06	729433	588755	385009	988186	405872	1.13313e+06	605172	1.67416e+06	657617	1.40527e+06	602467	878744	699915	539333	898693	954862	458572	1.29587e+06	236070	492088	765754	933840	455715	959257	985107	3.44896e+06	3.42976e+06	2.50194e+06	1.05091e+06	3.64562e+06	3.17748e+06	3.4946e+06	3.3518e+06	2.08922e+06	2.83459e+06	2.57248e+06	2.70811e+06	2.68316e+06	3.46776e+06	1.77072e+06	2.26304e+06	2.87364e+06	1.4022e+06	2.47333e+06	2.20079e+06
l_29	1.58999e+06	5.5465e+06	6.84402e+06	1.16228e+07	5.37804e+06	2.63965e+06	4.2987e+06	5.56828e+06	2.03874e+06	5.67301e+06	4.31119e+06	1.46916e+07	6.7947e+06	9.21205e+06	3.73383e+06	5.94662e+06	5.90379e+06	3.69762e+06	5.90547e+06	4.95473e+06	4.79549e+06	1.08513e+07	5.07956e+06	2.91999e+06	3.99138e+06	4.8195e+06	2.12628e+06	6.07907e+06	7.14778e+06	2.11628e+07	2.92168e+07	1.38184e+07	1.75381e+07	3.61104e+07	1.47681e+07	1.52431e+07	2.69618e+07	1.41497e+07	2.78826e+07	2.28747e+07	1.63473e+07	2.28164e+07	2.67231e+07	1.41742e+07	1.7493e+07	1.47436e+07	1.46494e+07	1.47887e+07	1.90116e+07
l_30	1.28006e+06	3.02699e+06	2.60216e+06	3.70639e+06	1.39253e+06	1.6582e+06	1.13041e+06	2.21996e+06	1.65278e+06	2.25577e+06	943168	1.26077e+06	1.75158e+06	3.2541e+06	1.29863e+06	912335	2.00386e+06	988164	1.38729e+06	1.39357e+06	561961	2.05517e+06	943132	1.73497e+06	1.11914e+06	1.41555e+06	1.01459e+06	1.96078e+06	1.27743e+06	386774	328396	221187	125519	607539	290613	146563	179817	140200	244396	192629	136427	198630	204317	124237	206312	151340	148073	114268	117926
l_31	2.65201e+06	4.76458e+06	3.76359e+06	4.67783e+06	2.43208e+06	3.69642e+06	1.39161e+06	5.30642e+06	4.93641e+06	6.22978e+06	1.95672e+06	5.42282e+06	2.79531e+06	3.99809e+06	2.12588e+06	2.84716e+06	2.65902e+06	2.7893e+06	3.50802e+06	5.94178e+06	3.03857e+06	3.89599e+06	2.97176e+06	2.70448e+06	2.43553e+06	2.8141e+06	2.16737e+06	4.07559e+06	5.41069e+06	7.68854e+06	6.54739e+06	3.03242e+06	2.30286e+06	8.08126e+06	3.46661e+06	7.41118e+06	7.58782e+06	4.00004e+06	5.65777e+06	5.26329e+06	5.81958e+06	5.64328e+06	4.77663e+06	2.51499e+06	4.44416e+06	4.36403e+06	3.70814e+06	2.70668e+06	4.58277e+06
l_32	681557	1.83509e+06	1.11411e+06	2.13213e+06	860434	575158	433062	839490	666527	1.02748e+06	413372	1.56649e+06	1.11255e+06	1.21309e+06	660575	1.01101e+06	1.09812e+06	561222	774555	1.11007e+06	557495	1.32939e+06	879816	414392	615780	625429	429721	695731	964185	3.42844e+06	3.37107e+06	1.76192e+06	1.03261e+06	4.00845e+06	2.07888e+06	2.9932e+06	3.11422e+06	1.57455e+06	1.94183e+06	2.11433e+06	1.85469e+06	2.00652e+06	3.5354e+06	1.23265e+06	2.41365e+06	2.38524e+06	2.24585e+06	1.35206e+06	1.75873e+06
l_33	1.23159e+08	2.95099e+08	2.20529e+08	4.11456e+08	1.49926e+08	1.97143e+08	1.65285e+07	2.1817e+08	2.49534e+08	3.47869e+08	2.91227e+07	3.6166e+08	2.68402e+08	3.47191e+08	5.98085e+07	4.99644e+07	6.97491e+07	1.39755e+08	2.97213e+08	3.33533e+08	1.57266e+08	7.82333e+08	2.51337e+08	2.0347e+08	4.98194e+07	2.0428e+08	1.49181e+08	1.99119e+08	2.84451e+08	2.9969e+08	5.21964e+08	2.82013e+08	5.29419e+07	4.75412e+08	2.76266e+08	4.15322e+08	3.41159e+08	1.81341e+08	2.17007e+08	2.51905e+08	2.46786e+08	2.29291e+08	3.67998e+08	1.70334e+08	3.31611e+08	1.88596e+08	2.56946e+08	1.23238e+08	2.41473e+08
l_34	380233	440351	652622	512537	422502	648302	279634	716397	475544	501773	312913	977457	551660	671997	301801	342144	362551	596897	525361	837632	568394	778860	267238	645847	424210	408444	410090	586671	703102	692807	690589	364123	383365	717508	490996	663450	787023	522220	771461	822752	461559	821370	759395	441942	503920	477955	506455	547210	743620
l_35	130644	181624	267466	186634	171658	301218	98072.8	217658	250215	363766	220259	849232	316120	464390	82154.9	175063	178865	183981	299415	364298	466788	790254	119388	393173	260074	184352	164939	245500	298136	340377	167789	173085	131282	371928	152935	505426	590011	313508	947525	768552	427299	559777	538109	386549	157945	223578	172113	366790	590484
l_36	7.22665e+06	3.17725e+07	1.89625e+07	2.77598e+07	1.29725e+07	1.5825e+07	8.12288e+06	2.31121e+07	2.19815e+07	3.02132e+07	1.04059e+07	2.61791e+07	1.35305e+07	2.32135e+07	7.38366e+06	2.41394e+07	2.03247e+07	1.28347e+07	1.71515e+07	2.52338e+07	9.17721e+06	2.25293e+07	1.59566e+07	1.16645e+07	1.45959e+07	1.10803e+07	8.82849e+06	1.69312e+07	2.2498e+07	5.17479e+07	3.88399e+07	1.97462e+07	1.51377e+07	4.44075e+07	2.71076e+07	4.34306e+07	3.42801e+07	1.89337e+07	2.97967e+07	3.56491e+07	2.76899e+07	2.8273e+07	4.46481e+07	1.93669e+07	3.28199e+07	2.71905e+07	3.05582e+07	2.0448e+07	3.02359e+07
l_37	551933	2.50982e+06	2.45786e+06	3.18718e+06	1.84968e+06	1.4791e+06	1.70072e+06	2.60191e+06	992278	4.56853e+06	1.29194e+06	4.52003e+06	2.53891e+06	2.95954e+06	1.63469e+06	4.94347e+06	2.83487e+06	1.91895e+06	3.11157e+06	3.43927e+06	1.27367e+06	4.05945e+06	1.84749e+06	1.02444e+06	1.62222e+06	1.24667e+06	1.17239e+06	2.50656e+06	2.73887e+06	7.26265e+06	5.94826e+06	3.21897e+06	2.50506e+06	9.06787e+06	4.92133e+06	3.85633e+06	6.89637e+06	3.69524e+06	6.85267e+06	5.35848e+06	3.8528e+06	5.07852e+06	5.90793e+06	2.47087e+06	5.2587e+06	3.71895e+06	5.85958e+06	2.82452e+06	3.44501e+06
l_38	996907	1.66201e+06	2.19894e+06	3.32665e+06	1.98386e+06	1.56466e+06	796547	1.59531e+06	1.03483e+06	1.89778e+06	695585	1.89459e+06	2.00431e+06	1.68214e+06	901722	1.53271e+06	1.92769e+06	1.77849e+06	2.88492e+06	2.8092e+06	2.45851e+06	2.90134e+06	849831	1.2361e+06	1.22874e+06	1.09295e+06	1.70701e+06	2.14176e+06	1.91402e+06	2.74924e+06	3.40795e+06	1.97946e+06	1.54366e+06	4.10229e+06	2.56032e+06	2.03911e+06	3.1001e+06	2.42513e+06	2.27864e+06	1.91638e+06	2.34425e+06	1.35866e+06	2.98879e+06	932373	2.67338e+06	2.14207e+06	2.28705e+06	1.55073e+06	1.68116e+06
l_39	1.43734e+06	2.6518e+06	4.22057e+06	7.30032e+06	2.20685e+06	2.32678e+06	2.7698e+06	1.66279e+06	4.3282e+06	2.803e+06	1.44585e+06	4.69737e+06	2.74706e+06	1.81607e+06	1.29344e+06	3.49203e+06	1.35084e+06	2.67065e+06	2.59422e+06	2.65451e+06	4.20626e+06	4.22325e+06	4.03108e+06	2.13389e+06	2.92196e+06	2.50774e+06	2.54432e+06	5.60594e+06	4.11417e+06	2.60805e+06	3.10695e+06	3.01906e+06	3.11131e+06	6.49582e+06	2.34187e+06	7.58975e+06	1.92881e+06	2.30355e+06	2.23351e+06	2.87014e+06	3.60728e+06	2.9749e+06	3.80462e+06	2.05946e+06	2.53494e+06	2.02712e+06	2.20373e+06	2.29636e+06	2.98534e+06
l_40	1.441e+06	2.70548e+06	3.35627e+06	5.735e+06	1.17235e+06	2.20936e+06	2.53093e+06	1.87204e+06	2.77003e+06	3.51583e+06	1.32602e+06	4.86527e+06	2.59773e+06	2.30558e+06	1.14544e+06	3.01388e+06	1.93553e+06	1.17587e+06	4.25191e+06	2.47001e+06	3.45257e+06	3.6319e+06	1.54623e+06	2.75992e+06	2.1132e+06	1.12225e+06	2.48657e+06	3.51314e+06	3.74562e+06	3.30103e+06	1.9717e+06	2.38158e+06	2.70112e+06	3.67214e+06	3.65258e+06	5.33831e+06	2.40184e+06	2.23298e+06	2.65735e+06	2.95186e+06	3.46256e+06	2.46472e+06	2.34223e+06	2.49234e+06	2.0185e+06	3.59984e+06	2.33911e+06	2.00536e+06	2.21813e+06
l_41	2.82889e+08	6.98142e+08	6.05589e+08	9.30729e+08	3.73533e+08	5.13522e+08	3.70087e+08	5.15409e+08	5.696e+08	6.23898e+08	3.37266e+08	7.70625e+08	4.99491e+08	6.27622e+08	4.27726e+08	7.81518e+08	5.6367e+08	3.58725e+08	5.14042e+08	5.16443e+08	3.96694e+08	8.40092e+08	4.62131e+08	4.18403e+08	5.52843e+08	3.82539e+08	3.6441e+08	4.67291e+08	6.45077e+08	8.68975e+08	7.77825e+08	4.01623e+08	4.06193e+08	8.89359e+08	5.85171e+08	7.93613e+08	7.39952e+08	3.80146e+08	6.56503e+08	5.3759e+08	5.12316e+08	6.58144e+08	7.40886e+08	3.55162e+08	4.97238e+08	4.58077e+08	4.65792e+08	3.6413e+08	4.04866e+08
l_42	903077	1.38043e+06	2.45469e+06	1.49922e+06	2.25514e+06	1.76852e+06	1.26943e+06	1.61931e+06	982360	1.96474e+06	1.03109e+06	1.75031e+06	1.42955e+06	1.35783e+06	1.6348e+06	1.43123e+06	1.36533e+06	1.78897e+06	2.52593e+06	1.81398e+06	2.16897e+06	2.30318e+06	848147	1.24467e+06	1.76787e+06	2.12072e+06	1.79213e+06	2.81011e+06	1.52915e+06	2.52534e+06	1.94804e+06	1.76979e+06	1.30161e+06	1.99414e+06	2.72338e+06	1.83279e+06	1.70849e+06	1.81952e+06	2.46076e+06	1.63306e+06	1.85423e+06	1.60543e+06	1.79979e+06	1.65912e+06	1.55206e+06	1.68117e+06	1.41884e+06	2.76483e+06	1.95162e+06
l_43	7.75129e+06	2.25907e+07	1.45485e+07	2.87489e+07	1.27346e+07	1.39041e+07	6.91258e+06	1.17182e+07	1.90571e+07	2.18385e+07	5.1703e+06	2.55741e+07	1.38413e+07	2.19836e+07	8.81894e+06	1.12148e+07	1.12067e+07	1.16061e+07	2.40322e+07	1.47304e+07	1.3281e+07	2.58992e+07	3.62172e+06	1.3156e+07	1.1096e+07	1.41158e+07	1.45765e+07	1.68884e+07	1.67083e+07	2.03577e+07	2.44503e+07	1.49826e+07	9.02289e+06	2.42767e+07	2.41167e+07	3.7265e+07	3.22328e+07	1.35142e+07	1.95115e+07	1.54978e+07	1.61733e+07	1.65602e+07	2.55597e+07	1.0261e+07	1.34072e+07	1.96538e+07	1.33981e+07	1.45168e+07	1.34508e+07
l_44	259880	1.50189e+06	1.26758e+06	3.49658e+06	1.00098e+06	952497	796446	937063	569851	2.17231e+06	486059	2.60999e+06	1.20913e+06	986519	913201	1.53981e+06	835402	505765	2.11163e+06	1.67924e+06	1.13318e+06	3.0086e+06	1.21757e+06	497520	1.13469e+06	1.35887e+06	817332	1.97482e+06	1.55208e+06	2.37569e+06	2.78477e+06	831612	1.23756e+06	3.58162e+06	2.96849e+06	1.59782e+06	1.61082e+06	857757	2.59008e+06	1.42752e+06	1.3736e+06	1.89028e+06	2.44265e+06	1.22075e+06	1.52675e+06	1.63392e+06	1.08178e+06	982240	1.16189e+06
l_45	997458	1.34678e+06	1.14039e+06	1.14859e+06	1.39523e+06	960542	680187	940703	971318	1.6389e+06	1.11134e+06	1.30131e+06	1.16168e+06	1.96744e+06	955668	915368	1.55796e+06	1.19328e+06	2.0236e+06	1.22728e+06	1.87893e+06	1.48978e+06	1.26807e+06	1.29116e+06	1.19156e+06	1.75818e+06	1.1806e+06	1.67669e+06	1.75578e+06	1.43559e+06	2.00357e+06	2.67317e+06	1.10156e+06	1.8017e+06	1.79508e+06	1.45357e+06	1.91835e+06	1.42012e+06	1.62524e+06	1.41246e+06	1.81444e+06	1.38991e+06	2.03906e+06	1.45941e+06	1.26679e+06	1.77387e+06	1.29665e+06	2.19176e+06	1.58377e+06
l_46	3.58628e+06	1.23547e+07	1.15528e+07	1.91795e+07	7.75255e+06	7.07913e+06	7.51249e+06	1.00037e+07	5.28917e+06	7.40344e+06	5.82721e+06	1.41937e+07	1.04194e+07	1.19659e+07	9.08525e+06	1.32286e+07	8.60227e+06	7.41883e+06	1.32529e+07	1.47041e+07	6.49894e+06	1.72075e+07	7.96805e+06	5.39779e+06	6.47488e+06	6.23475e+06	6.13444e+06	9.63987e+06	1.08976e+07	3.47205e+07	4.28749e+07	1.88643e+07	1.0681e+07	5.7399e+07	2.84891e+07	2.7469e+07	2.83671e+07	1.75344e+07	3.78003e+07	2.49326e+07	2.10678e+07	2.65336e+07	4.1783e+07	2.05381e+07	2.51374e+07	2.60882e+07	2.22603e+07	1.53101e+07	2.23791e+07
l_47	4.01755e+07	1.3419e+07	4.12682e+07	1.09531e+08	5.06182e+07	3.7834e+07	2.27828e+07	7.45032e+07	6.4923e+07	8.91048e+06	2.83359e+07	1.12565e+08	9.3339e+07	5.47762e+07	2.83654e+07	8.09123e+07	5.73066e+07	5.60101e+07	5.90806e+07	7.97353e+07	4.48625e+07	9.02622e+07	1.72199e+07	6.31496e+06	3.65332e+07	2.97493e+07	3.78195e+07	3.77412e+07	4.86334e+07	2.05776e+08	1.54079e+08	1.09748e+08	6.06503e+07	1.46987e+08	1.37915e+08	1.31737e+08	1.81932e+08	9.77928e+07	9.48494e+07	1.4518e+08	1.22809e+08	1.28448e+08	1.56621e+08	6.30712e+07	1.35028e+08	8.44698e+07	1.22773e+08	8.63586e+07	7.49667e+07
l_48	5.15352e+07	2.19104e+08	9.00653e+07	1.80973e+08	4.99429e+07	7.75228e+07	4.36944e+07	8.38573e+07	9.74087e+07	9.30509e+07	4.38151e+07	1.5381e+08	9.3339e+07	1.18861e+08	9.04937e+07	8.38372e+07	7.63844e+07	6.44484e+07	9.80631e+07	9.51824e+07	6.04985e+07	1.32751e+08	1.05277e+08	9.97617e+07	5.46598e+07	5.8327e+07	5.06507e+07	7.79787e+07	1.01539e+08	2.73239e+08	2.63533e+08	1.28241e+08	8.19416e+07	2.8518e+08	1.77475e+08	2.5501e+08	2.25662e+08	1.31031e+08	1.94403e+08	1.64332e+08	1.78439e+08	1.15108e+08	2.46892e+08	1.13141e+08	1.57873e+08	1.83962e+08	1.5443e+08	1.30166e+08	1.3804e+08
l_49	940386	3.29922e+06	2.0825e+06	3.77043e+06	1.29518e+06	1.35701e+06	957387	1.88803e+06	1.81285e+06	1.80529e+06	949772	3.18366e+06	525226	2.63239e+06	1.67568e+06	1.51298e+06	1.61538e+06	1.60597e+06	2.08608e+06	2.28615e+06	1.31175e+06	2.20481e+06	382182	969028	1.28915e+06	1.33482e+06	1.13582e+06	1.68828e+06	1.69454e+06	5.76497e+06	5.67249e+06	4.38561e+06	1.90982e+06	7.0295e+06	4.7752e+06	6.67487e+06	5.72788e+06	3.59639e+06	4.76893e+06	4.20582e+06	4.87506e+06	2.55491e+06	5.91825e+06	3.04162e+06	4.00943e+06	5.19966e+06	3.66906e+06	3.107e+06	3.68935e+06
l_50	458663	906473	588706	829655	405504	590969	280526	638895	695468	699200	267454	1.04494e+06	277211	705341	543047	555975	486989	521396	650123	806891	468795	911247	605311	473430	362327	413709	392062	710287	977082	1.54508e+06	1.27096e+06	510205	478354	1.50119e+06	760643	1.40225e+06	1.36247e+06	680425	1.0099e+06	978758	1.05841e+06	633043	1.20372e+06	636277	1.01291e+06	755102	951304	723719	887897
l_51	7.99893e+06	1.2641e+07	9.35744e+06	1.88382e+07	5.39877e+06	1.31799e+07	5.41537e+06	9.28271e+06	1.55539e+07	7.17416e+06	4.38549e+06	2.22209e+07	5.18511e+06	1.18174e+07	1.05533e+07	7.48116e+06	7.25679e+06	8.61002e+06	1.05089e+07	1.22888e+07	8.88935e+06	1.88767e+07	1.0819e+07	1.03784e+07	6.79476e+06	9.49174e+06	8.07531e+06	9.38003e+06	1.28629e+07	3.24138e+07	2.29561e+07	1.10483e+07	9.17246e+06	2.52567e+07	1.52378e+07	3.04055e+07	2.16289e+07	1.32579e+07	2.15501e+07	1.6813e+07	1.79124e+07	1.46855e+07	2.44248e+07	1.03925e+07	1.49997e+07	1.42092e+07	1.47023e+07	1.07501e+07	1.39094e+07
l_52	754725	521911	438506	759321	384313	584181	327111	471884	810903	676025	287158	1.00884e+06	298390	602905	719608	417560	471570	544706	962601	589407	495711	799059	299536	539531	440364	600301	745244	796090	631201	2.14471e+06	1.06934e+06	849579	587050	1.21486e+06	792774	1.17403e+06	1.14452e+06	849369	1.4037e+06	1.02679e+06	1.3496e+06	712415	1.24573e+06	745556	854237	842760	927906	633700	1.30679e+06
l_53	8.22583e+06	1.91684e+07	1.49036e+07	2.40373e+07	9.42376e+06	1.36911e+07	5.85326e+06	1.14306e+07	1.54803e+07	6.08638e+06	4.43653e+06	2.18661e+07	8.20036e+06	1.65586e+07	1.18288e+07	1.09708e+07	9.72172e+06	1.01446e+07	1.474e+07	1.15528e+07	1.17831e+07	2.2728e+07	1.48893e+07	9.7287e+06	7.89949e+06	1.00201e+07	8.47991e+06	1.02918e+07	1.59266e+07	2.66354e+07	2.16714e+07	1.1542e+07	1.13173e+07	3.31767e+07	1.54774e+07	2.34921e+07	2.04057e+07	2.45112e+07	2.1612e+07	1.99853e+07	1.60631e+07	7.30143e+06	2.57462e+07	1.03428e+07	1.37719e+07	1.63743e+07	1.05327e+07	8.27278e+06	1.23277e+07
l_54	1.15171e+06	1.5425e+06	1.2418e+06	1.62391e+06	602476	1.33506e+06	742938	1.17096e+06	1.94523e+06	1.14335e+06	665148	974543	717347	1.39373e+06	1.0909e+06	911931	1.41624e+06	1.07757e+06	1.01465e+06	988803	726363	1.15949e+06	625851	1.3904e+06	512499	573942	842001	681366	555494	519730	571632	180786	165605	658992	298341	339898	291714	227743	651739	469206	260688	178841	358827	184347	332561	214087	306880	303269	604884
l_55	1.68949e+06	3.94352e+06	2.19004e+06	4.87567e+06	1.58176e+06	2.40695e+06	1.4815e+06	2.71142e+06	3.62218e+06	3.071e+06	1.34865e+06	5.44777e+06	1.30371e+06	3.35278e+06	2.66997e+06	3.00996e+06	2.71792e+06	2.07394e+06	3.14327e+06	3.28923e+06	2.19857e+06	4.13142e+06	2.36114e+06	1.72042e+06	1.45359e+06	1.75116e+06	1.4903e+06	2.72956e+06	3.20784e+06	1.23041e+07	9.82426e+06	3.50358e+06	4.70245e+06	1.10372e+07	6.21576e+06	1.2317e+07	1.01479e+07	6.18972e+06	7.36213e+06	7.74513e+06	9.13576e+06	2.6027e+06	1.06153e+07	4.89106e+06	6.50327e+06	8.51439e+06	5.25159e+06	4.89215e+06	5.63598e+06
l_56	1.06091e+07	2.41638e+07	1.79793e+07	3.52802e+07	1.20593e+07	1.81465e+07	9.33505e+06	1.43864e+07	2.22751e+07	1.90615e+07	8.38261e+06	3.0427e+07	1.81117e+07	2.19467e+07	1.62105e+07	1.49903e+07	1.19698e+07	1.15209e+07	1.71763e+07	1.81972e+07	1.38955e+07	3.37437e+07	2.20426e+07	1.31623e+07	1.15351e+07	1.34621e+07	9.99042e+06	1.38068e+07	1.85341e+07	3.47625e+07	3.08497e+07	1.15939e+07	1.52331e+07	3.71224e+07	2.41739e+07	4.17738e+07	3.03732e+07	2.45112e+07	2.17435e+07	2.22158e+07	2.14715e+07	1.13148e+07	3.58177e+07	1.4645e+07	1.62309e+07	1.91401e+07	1.53745e+07	1.56103e+07	1.7859e+07
l_57	1.5048e+06	1.67108e+06	2.11139e+06	2.17334e+06	1.51203e+06	1.62153e+06	983578	1.60147e+06	1.45678e+06	1.16763e+06	926115	2.80187e+06	1.61358e+06	2.34441e+06	1.7046e+06	1.46422e+06	1.75098e+06	1.39744e+06	2.10416e+06	2.44287e+06	1.59344e+06	2.9382e+06	2.06681e+06	1.8132e+06	1.08462e+06	1.10723e+06	1.17569e+06	1.31535e+06	1.85454e+06	3.6718e+06	3.73433e+06	1.88159e+06	2.45646e+06	4.09818e+06	1.90546e+06	2.34668e+06	3.64205e+06	2.34312e+06	3.55218e+06	3.43519e+06	2.14188e+06	1.36027e+06	4.10409e+06	1.60914e+06	2.82114e+06	1.45118e+06	2.50045e+06	2.1616e+06	2.95576e+06
l_58	587506	1.53922e+06	844631	1.38254e+06	463113	684710	477394	536519	864052	531642	372371	1.38495e+06	465907	802180	736440	845378	456920	552296	657046	592904	909211	1.35082e+06	708887	462795	522368	623979	473108	666335	995426	2.30991e+06	1.93115e+06	746905	899508	2.17674e+06	1.65102e+06	1.5788e+06	1.5532e+06	1.26218e+06	1.06486e+06	1.11858e+06	1.51323e+06	1.17105e+06	1.92712e+06	1.1048e+06	1.01276e+06	1.61663e+06	733196	1.21063e+06	955592
l_59	3.19335e+06	2.48711e+06	2.47901e+06	2.21326e+06	1.17279e+06	2.49795e+06	992544	1.95058e+06	5.48457e+06	695662	1.9506e+06	2.0065e+06	1.9011e+06	4.40077e+06	4.90465e+06	1.32487e+06	2.7075e+06	2.89984e+06	1.59509e+06	2.28726e+06	709184	3.04211e+06	1.04405e+06	2.03461e+06	1.15491e+06	1.0029e+06	546864	1.54403e+06	1.52181e+06	1.72796e+06	2.42994e+06	464018	588152	2.62697e+06	1.64539e+06	913772	1.53349e+06	1.04813e+06	1.35508e+06	880119	1.12501e+06	759403	1.2008e+06	387749	871095	875531	637895	410685	1.05116e+06
l_60	3.21619e+07	4.3352e+07	1.95899e+07	3.60482e+07	1.90237e+07	3.10192e+07	1.42009e+07	2.69575e+07	4.94412e+07	1.69794e+07	1.72895e+07	3.10243e+07	2.83262e+07	3.74996e+07	3.01515e+07	1.4988e+07	2.91237e+07	3.09313e+07	2.73096e+07	3.04917e+07	1.87556e+07	3.22884e+07	2.03667e+07	2.98364e+07	1.46596e+07	1.50805e+07	2.25796e+07	2.27756e+07	1.62296e+07	1.86989e+07	1.49002e+07	7.34895e+06	5.91926e+06	2.39509e+07	1.05541e+07	1.15489e+07	1.13791e+07	5.24525e+06	1.74074e+07	1.20089e+07	8.20583e+06	1.30869e+07	1.11466e+07	6.30544e+06	8.79147e+06	8.21319e+06	5.16644e+06	7.11521e+06	1.31989e+07
l_61	3.01712e+07	4.06268e+07	3.48787e+07	3.60482e+07	1.84266e+07	3.10192e+07	2.04023e+07	2.42798e+07	4.94412e+07	2.06059e+07	2.64692e+07	2.77048e+07	5.62035e+06	3.60719e+07	2.7368e+07	1.67951e+07	2.91237e+07	2.872e+07	2.73096e+07	2.44235e+07	2.75043e+07	3.13034e+07	2.03667e+07	2.98364e+07	1.3496e+07	1.47919e+07	1.95952e+07	2.16033e+07	1.62296e+07	1.69324e+07	1.38405e+07	8.31483e+06	7.84704e+06	1.93928e+07	1.00607e+07	1.17097e+07	1.19336e+07	9.96197e+06	1.71459e+07	1.20089e+07	8.28769e+06	1.30869e+07	1.46905e+07	6.30544e+06	8.79147e+06	7.82533e+06	6.80316e+06	7.4911e+06	1.42746e+07
l_62	2.17654e+08	2.17381e+08	1.5227e+08	2.83986e+08	1.42015e+08	1.77054e+08	1.19431e+08	2.26686e+08	2.52083e+08	8.4876e+07	1.16879e+08	4.32762e+08	8.73506e+07	3.62232e+08	1.31307e+08	1.32459e+08	1.83397e+08	2.07962e+08	2.49928e+08	2.10584e+08	1.93743e+08	3.66859e+08	2.31174e+08	1.7142e+08	1.51485e+08	1.54541e+08	1.53709e+08	1.66402e+08	2.47471e+08	3.69228e+08	2.96572e+08	1.62664e+08	2.85029e+08	2.81935e+08	2.02031e+08	3.75577e+08	4.15611e+08	1.62506e+08	3.19549e+08	2.66844e+08	2.72545e+08	2.29123e+08	4.59014e+08	1.4413e+08	1.68788e+08	1.84144e+08	1.26505e+08	2.55688e+08	2.91099e+08
l_63	5.78579e+06	6.50509e+06	4.73991e+06	1.08648e+07	4.07928e+06	5.87513e+06	2.5425e+06	5.53026e+06	4.71121e+06	3.15023e+06	5.16615e+06	9.88891e+06	2.28994e+06	1.06636e+07	2.77715e+06	4.0628e+06	5.69718e+06	5.61303e+06	8.94258e+06	6.09298e+06	7.25113e+06	8.71307e+06	1.90442e+06	4.95304e+06	5.0436e+06	6.39196e+06	5.22966e+06	5.60218e+06	6.79739e+06	1.16343e+07	8.02896e+06	5.10236e+06	4.96306e+06	9.5051e+06	5.92215e+06	1.15338e+07	1.84959e+07	6.10963e+06	1.06429e+07	8.60949e+06	9.76332e+06	5.53848e+06	1.27069e+07	4.63316e+06	6.40365e+06	5.63288e+06	2.6606e+06	6.53367e+06	1.05734e+07
l_64	1.67126e+06	2.13171e+06	1.74225e+06	3.37622e+06	1.84168e+06	1.88452e+06	1.27908e+06	1.71131e+06	1.71939e+06	1.43082e+06	1.49371e+06	3.55466e+06	2.18613e+06	2.62498e+06	1.01947e+06	1.36993e+06	1.95575e+06	2.36726e+06	3.61994e+06	3.29168e+06	3.91844e+06	3.85089e+06	1.82913e+06	1.80305e+06	1.74472e+06	2.0545e+06	2.34438e+06	2.93059e+06	3.01126e+06	3.09438e+06	3.413e+06	2.11919e+06	2.16333e+06	3.75751e+06	2.39454e+06	2.99197e+06	4.34569e+06	2.34806e+06	3.14825e+06	3.43618e+06	3.26352e+06	2.56031e+06	4.09839e+06	2.21649e+06	2.46673e+06	2.319e+06	1.3578e+06	2.39003e+06	3.45133e+06
l_65	5.66892e+08	4.29437e+08	4.26373e+08	5.45713e+08	3.4451e+08	1.47764e+08	3.25941e+08	3.89326e+08	6.87853e+08	3.58108e+08	2.65056e+08	1.04582e+09	1.65665e+08	8.89838e+08	2.05656e+08	3.37354e+08	2.95754e+08	5.01051e+08	6.04998e+08	5.76973e+08	5.30161e+08	7.04434e+08	6.53168e+08	4.83769e+08	4.56879e+08	3.21053e+08	3.91727e+08	5.07125e+08	6.27623e+08	7.16614e+08	8.17925e+08	4.0928e+08	3.35966e+08	7.2418e+08	5.58587e+08	1.0145e+09	1.05432e+09	3.09806e+08	8.72081e+08	7.96642e+08	7.56631e+08	7.14754e+08	6.82113e+08	3.81423e+08	5.02054e+08	3.38713e+08	3.3137e+08	3.04396e+08	7.061e+08
l_66	1.51007e+06	869527	1.00685e+06	1.16535e+06	1.33416e+06	753962	1.62364e+06	1.12049e+06	942622	1.81624e+06	1.56513e+06	1.72116e+06	987630	1.61057e+06	927707	1.02771e+06	1.06801e+06	1.44239e+06	2.05235e+06	1.49547e+06	1.91495e+06	2.0328e+06	1.54503e+06	1.19896e+06	1.60732e+06	1.60004e+06	1.49297e+06	1.98604e+06	1.19228e+06	1.82752e+06	1.7819e+06	2.06826e+06	1.29984e+06	1.89129e+06	1.65706e+06	1.6147e+06	1.87201e+06	1.84531e+06	2.36724e+06	2.29133e+06	2.70432e+06	1.88535e+06	2.1909e+06	1.47413e+06	1.37917e+06	1.83537e+06	1.07072e+06	1.7849e+06	2.49564e+06
l_67	1.39706e+06	1.08529e+06	1.84747e+06	1.1737e+06	1.44793e+06	1.00632e+06	1.90992e+06	1.60436e+06	837013	1.92543e+06	1.45678e+06	2.02729e+06	735201	1.91321e+06	1.1117e+06	1.28793e+06	1.18611e+06	1.74385e+06	2.62637e+06	1.69729e+06	2.05892e+06	2.27165e+06	836006	1.31603e+06	1.85036e+06	1.65705e+06	1.66441e+06	2.23744e+06	1.32252e+06	1.81858e+06	1.51679e+06	1.63365e+06	1.23646e+06	1.83997e+06	1.56903e+06	1.52739e+06	2.10029e+06	1.61956e+06	2.23033e+06	1.89648e+06	2.37148e+06	1.64014e+06	2.16958e+06	1.35721e+06	1.22046e+06	1.77796e+06	899299	1.80546e+06	2.46156e+06
l_68	1.01969e+06	876454	976450	928890	541491	136727	275932	962731	587212	590791	1.05703e+06	1.25416e+06	477281	1.44428e+06	573726	327388	860855	680969	1.52718e+06	943326	1.17009e+06	1.39915e+06	1.23268e+06	1.15974e+06	1.21209e+06	1.9151e+06	485328	967393	670132	1.87047e+06	1.19034e+06	946434	640884	1.99769e+06	1.90975e+06	1.75839e+06	2.03266e+06	946278	1.88079e+06	2.13437e+06	1.14861e+06	1.26194e+06	1.85622e+06	883474	993066	971993	641658	1.24458e+06	1.49579e+06
l_69	1.12296e+07	1.44313e+07	9.0175e+06	2.02501e+07	8.33347e+06	3.94843e+06	6.86365e+06	1.07239e+07	1.30319e+07	8.16679e+06	8.67277e+06	2.05074e+07	4.84198e+06	1.8889e+07	7.37081e+06	6.44614e+06	8.01716e+06	1.19409e+07	1.66974e+07	1.23106e+07	1.24513e+07	2.26751e+07	3.65884e+06	9.68108e+06	9.86742e+06	1.23645e+07	9.44591e+06	1.21535e+07	1.20232e+07	1.98277e+07	1.55304e+07	1.14252e+07	8.49265e+06	2.03263e+07	1.45013e+07	2.66275e+07	2.67244e+07	1.11668e+07	1.86119e+07	1.88381e+07	1.95702e+07	1.56686e+07	2.38284e+07	8.09785e+06	1.02169e+07	1.33598e+07	6.80868e+06	1.14604e+07	1.72814e+07
l_70	2.51394e+07	2.03546e+07	2.54557e+07	3.20088e+07	9.87275e+06	1.32077e+07	1.91946e+07	2.57733e+07	2.39771e+07	2.21902e+07	2.8881e+07	6.23549e+07	1.39271e+07	4.07188e+07	2.2747e+07	2.46108e+07	1.4644e+07	2.16647e+07	3.60732e+07	3.00366e+07	3.04459e+07	6.85683e+07	4.07745e+07	1.74241e+07	2.54636e+07	2.75835e+07	1.39029e+07	2.60883e+07	2.63132e+07	6.04282e+07	4.40786e+07	2.17049e+07	1.5237e+07	6.59924e+07	2.93474e+07	6.79271e+07	6.4746e+07	2.65417e+07	5.93284e+07	5.3049e+07	5.13567e+07	3.95247e+07	8.77417e+07	2.87398e+07	2.12187e+07	3.82672e+07	1.78926e+07	3.86656e+07	4.66112e+07
l_71	1.53046e+06	521283	1.08516e+06	614192	900846	359839	1.08151e+06	859519	185344	1.28015e+06	1.12059e+06	1.94462e+06	1.18117e+06	1.88694e+06	828671	508196	881152	861698	1.42937e+06	2.32214e+06	1.17529e+06	1.50198e+06	857779	668830	812973	629980	672973	701372	904139	1.90818e+06	3.6196e+06	1.99039e+06	1.13635e+06	3.34296e+06	937178	1.57594e+06	3.70551e+06	2.14114e+06	5.05827e+06	4.82068e+06	2.04816e+06	2.86889e+06	4.88059e+06	1.58838e+06	1.9515e+06	1.06929e+06	1.70644e+06	3.22203e+06	3.03709e+06
l_72	1.71375e+06	2.48079e+06	1.5301e+06	2.04259e+06	1.49518e+06	1.38975e+06	1.69956e+06	1.68901e+06	2.4983e+06	2.06351e+06	1.59909e+06	2.8167e+06	1.24991e+06	3.4295e+06	1.16696e+06	1.64394e+06	1.26477e+06	1.87531e+06	2.98981e+06	2.1426e+06	2.65033e+06	4.04435e+06	2.9787e+06	2.10649e+06	1.99784e+06	2.31213e+06	1.83475e+06	2.4834e+06	1.7949e+06	3.07269e+06	2.79911e+06	1.7164e+06	1.10869e+06	5.04823e+06	4.01166e+06	3.91252e+06	2.61897e+06	1.88254e+06	4.02437e+06	4.21639e+06	3.27273e+06	1.65951e+06	3.14605e+06	1.7758e+06	1.50087e+06	3.18716e+06	1.23952e+06	1.8196e+06	2.58008e+06
l_73	1.27733e+07	1.84913e+07	1.08469e+07	1.78579e+07	7.8996e+06	5.20005e+06	9.12129e+06	1.30155e+07	2.11003e+07	7.23395e+06	1.16745e+07	1.12477e+07	6.42986e+06	1.76972e+07	8.30948e+06	7.39087e+06	1.45878e+07	1.46073e+07	1.12047e+07	1.23223e+07	1.01309e+07	1.46085e+07	9.84955e+06	1.53843e+07	7.37405e+06	7.21201e+06	1.03739e+07	9.54226e+06	6.65229e+06	5.35137e+06	6.01778e+06	2.59824e+06	2.02017e+06	7.3457e+06	3.78453e+06	3.92593e+06	2.96148e+06	2.62116e+06	9.72844e+06	5.51407e+06	3.15543e+06	5.01428e+06	4.87783e+06	2.24199e+06	3.72756e+06	3.16091e+06	1.90986e+06	2.73895e+06	7.45714e+06
l_74	634705	438889	493129	492757	313480	387555	499021	424154	856529	485654	832032	911312	327080	716691	276115	424735	430309	674652	940516	652476	1.08588e+06	1.32662e+06	590816	533643	368822	385985	542199	693862	464105	208982	186765	97806.7	146937	329946	113075	270286	232700	178285	737859	391330	170671	318266	298853	152850	137369	235777	122480	197374	498507
l_75	498186	1.07718e+06	488114	560149	419149	207764	296851	463827	374981	293672	495394	996875	455309	1.1459e+06	335528	339310	576024	517968	530235	695478	517035	684794	314072	522502	344525	375631	98010.8	191784	181083	927514	1.18679e+06	759010	416699	798549	579685	598090	768232	402816	739358	760901	828155	923705	1.22872e+06	699122	577547	702407	384340	384483	661351
l_76	5.00188e+07	5.05613e+07	3.91519e+07	6.10748e+07	3.03795e+07	3.57821e+07	3.29769e+07	5.98199e+07	1.06615e+08	4.47715e+07	4.92058e+07	4.87369e+07	3.57471e+07	5.62395e+07	2.01777e+07	3.00665e+07	4.40414e+07	6.92775e+07	5.7861e+07	5.35332e+07	6.16827e+07	8.60558e+07	4.58347e+07	7.39507e+07	2.38643e+07	2.59232e+07	4.71365e+07	5.07915e+07	4.56289e+07	3.10923e+07	2.40929e+07	9.8115e+06	1.0676e+07	2.94262e+07	1.30139e+07	2.33194e+07	2.62325e+07	1.39281e+07	4.19074e+07	2.8188e+07	1.14197e+07	3.14811e+07	2.37297e+07	9.42562e+06	1.88065e+07	1.20946e+07	6.78021e+06	1.62416e+07	3.4252e+07
l_77	4.64303e+06	4.96056e+06	3.17958e+06	3.60628e+06	2.48862e+06	2.4497e+06	2.00508e+06	3.29562e+06	5.18684e+06	1.87175e+06	2.31331e+06	4.01167e+06	2.23967e+06	5.40823e+06	2.09575e+06	1.95809e+06	4.45744e+06	4.06547e+06	3.13997e+06	3.55063e+06	3.6303e+06	6.10609e+06	2.44514e+06	3.70763e+06	1.70623e+06	2.07465e+06	3.84406e+06	3.28944e+06	4.7731e+06	2.46779e+06	2.09647e+06	735928	1.36759e+06	3.13311e+06	1.2533e+06	1.74075e+06	2.18226e+06	1.20967e+06	2.77049e+06	1.79195e+06	1.16591e+06	1.80225e+06	1.59558e+06	577288	1.49451e+06	1.04285e+06	648779	630587	1.90077e+06
l_78	4.62233e+06	4.27317e+06	3.53274e+06	4.5392e+06	2.23478e+06	2.18676e+06	3.16112e+06	3.88041e+06	5.44269e+06	2.45743e+06	3.48793e+06	2.06626e+06	2.64108e+06	5.89065e+06	1.90279e+06	2.10383e+06	4.22958e+06	3.36603e+06	2.80701e+06	3.60572e+06	2.60712e+06	4.0304e+06	1.93636e+06	5.63012e+06	2.43482e+06	2.26786e+06	1.90385e+06	2.47536e+06	2.20569e+06	2.1774e+06	2.11682e+06	973294	768179	1.07262e+06	992236	896336	920704	1.11412e+06	1.4141e+06	1.65315e+06	1.15804e+06	1.2872e+06	1.48993e+06	641067	981819	1.08329e+06	766548	432553	1.02451e+06
l_79	5.037e+06	5.06939e+06	4.54312e+06	4.48299e+06	2.38173e+06	2.15525e+06	2.1806e+06	3.11575e+06	6.61815e+06	2.72251e+06	2.41582e+06	5.28334e+06	1.47345e+06	3.95171e+06	1.23709e+06	1.45645e+06	3.79064e+06	3.14584e+06	4.52756e+06	3.19827e+06	4.16676e+06	7.45122e+06	3.39782e+06	4.9685e+06	2.55558e+06	2.13919e+06	3.60899e+06	4.0054e+06	4.66707e+06	3.09804e+06	2.18053e+06	704931	1.32177e+06	3.64225e+06	1.36157e+06	2.25183e+06	2.47766e+06	1.59168e+06	3.63401e+06	2.22877e+06	1.32728e+06	3.92435e+06	1.95131e+06	626021	1.51369e+06	1.10141e+06	976771	724560	2.33505e+06
l_80	885766	1.9452e+06	1.49031e+06	2.48077e+06	1.51408e+06	820306	577132	1.08787e+06	5.13322e+06	710635	516694	1.60179e+06	525864	1.98324e+06	477347	573534	736385	839435	1.01591e+06	970196	866893	2.07469e+06	2.74206e+06	1.41429e+06	661647	906549	1.11581e+06	1.09082e+06	1.33217e+06	849415	558339	285206	256607	2.10647e+06	579639	1.71703e+06	835629	313622	771511	442242	585640	564595	486693	370848	261484	469259	220315	209520	439953
l_81	508738	292887	293288	213684	166918	523889	421005	162716	1.99427e+06	783521	982186	281531	258287	314148	186409	260217	345897	502099	616318	430960	856096	615287	637368	505883	107445	109814	533766	378006	186619	15728.7	20338.9	10579.9	10122.1	39449.3	10576.9	13339.6	16877.2	14431.8	244336	54213.9	9042.54	32317	15689.8	18424.6	13908.3	12466.4	23799.1	23816.8	82646.1
l_82	1.91841e+06	1.47277e+06	1.25732e+06	1.39548e+06	1.1858e+06	1.01009e+06	1.38653e+06	1.32064e+06	3.81015e+06	1.5593e+06	2.11415e+06	1.43461e+06	886775	1.66368e+06	693945	1.24499e+06	1.58376e+06	1.88137e+06	2.28615e+06	2.02633e+06	2.6849e+06	2.55871e+06	2.56432e+06	2.1345e+06	755288	1.21068e+06	2.20009e+06	1.59008e+06	1.51153e+06	593076	640168	384610	509480	1.04874e+06	358996	450327	527763	515895	1.26713e+06	676823	427340	547911	593172	476325	556624	354758	307518	367068	931616
l_83	4.33154e+07	7.05351e+07	4.79832e+07	6.81522e+07	2.82334e+07	3.70266e+07	3.72805e+07	3.17782e+07	1.43881e+08	4.53637e+07	5.86763e+07	6.58846e+07	2.35874e+07	6.77307e+07	1.8397e+07	3.75047e+07	4.43249e+07	4.69012e+07	5.45416e+07	5.00445e+07	5.85967e+07	7.97599e+07	4.64596e+07	5.26058e+07	2.39211e+07	2.84521e+07	4.51325e+07	4.70135e+07	5.156e+07	2.32074e+07	1.65178e+07	1.06883e+07	1.25844e+07	2.65309e+07	1.49164e+07	2.15918e+07	1.94525e+07	1.55796e+07	3.59064e+07	1.93112e+07	1.20248e+07	1.69447e+07	1.72609e+07	8.71116e+06	1.2345e+07	1.11746e+07	8.0376e+06	1.06305e+07	2.36959e+07
l_84	776171	954848	709904	906308	466986	668857	562658	262680	2.13197e+06	739884	862539	870214	537126	903736	372597	434126	742440	896273	867078	827141	2.06348e+06	2.10212e+06	615053	862420	393143	371397	764277	589365	1.07587e+06	393480	379469	141507	199454	556819	213970	354463	426975	250102	803200	497267	214316	130113	337798	193720	212156	210417	143181	257089	538712
l_85	2.54477e+06	3.00611e+06	2.08658e+06	5.26344e+06	2.21218e+06	1.86913e+06	1.66565e+06	1.84461e+06	3.9668e+06	3.46102e+06	1.67489e+06	4.90965e+06	1.26053e+06	2.74102e+06	1.55157e+06	1.67618e+06	1.84119e+06	2.17529e+06	3.04768e+06	2.54378e+06	2.16203e+06	4.99655e+06	2.34361e+06	2.55474e+06	1.98787e+06	2.89105e+06	2.2318e+06	2.40761e+06	3.28946e+06	7.33504e+06	5.2806e+06	3.14682e+06	2.56083e+06	6.25709e+06	3.21711e+06	7.58287e+06	4.8589e+06	4.312e+06	4.9613e+06	4.29474e+06	4.44952e+06	2.117e+06	5.47007e+06	2.64215e+06	3.14778e+06	3.2973e+06	2.09873e+06	3.47127e+06	3.67805e+06
l_86	4.38694e+07	3.78871e+07	3.09206e+07	4.58145e+07	2.06092e+07	2.8661e+07	2.82544e+07	1.90942e+07	6.10855e+07	2.83403e+07	2.52033e+07	4.5947e+07	1.36448e+07	3.8072e+07	1.62042e+07	2.00059e+07	1.92285e+07	3.88483e+07	4.02252e+07	2.01349e+07	3.82035e+07	4.59435e+07	2.20118e+07	5.58775e+07	2.75266e+07	2.77341e+07	3.5669e+07	3.34628e+07	1.58266e+07	2.47303e+07	1.81545e+07	1.18425e+07	9.35625e+06	2.28943e+07	1.37474e+07	2.32238e+07	1.75031e+07	1.1271e+07	2.17782e+07	1.55805e+07	1.30423e+07	1.51427e+07	2.86449e+07	1.17225e+07	6.08478e+06	1.13098e+07	6.71212e+06	1.23144e+07	1.74005e+07
l_87	1.53193e+07	1.99452e+07	1.06065e+07	1.67884e+07	9.13448e+06	7.07512e+06	1.27438e+07	8.78762e+06	2.06699e+07	9.09643e+06	1.00692e+07	7.53083e+06	6.397e+06	1.8615e+07	8.21874e+06	6.81847e+06	1.34179e+07	1.12445e+07	1.11441e+07	3.85563e+06	7.5448e+06	1.37953e+07	5.83446e+06	1.8813e+07	8.99989e+06	1.10185e+07	1.13571e+07	1.10491e+07	5.81024e+06	6.22183e+06	7.01364e+06	4.28388e+06	2.34673e+06	8.43217e+06	4.40817e+06	4.8021e+06	3.88533e+06	4.35413e+06	6.07648e+06	4.68539e+06	3.38043e+06	2.61165e+06	5.84553e+06	3.0999e+06	1.46034e+06	3.72766e+06	2.9841e+06	4.35327e+06	7.47114e+06
l_88	1.9076e+06	2.0169e+06	638201	521704	748129	775658	914991	492368	1.41505e+06	844467	816794	761420	531155	3.28409e+06	898664	764035	615522	1.84805e+06	1.53353e+06	771871	1.92406e+06	1.80205e+06	3.21294e+06	1.88457e+06	781826	1.24616e+06	2.09769e+06	1.34595e+06	702737	1.63393e+06	1.02365e+06	581489	281329	1.67268e+06	698395	1.75875e+06	977347	1.12077e+06	367220	621874	735467	572590	2.73611e+06	591921	241574	595947	271767	544290	1.12048e+06
l_89	1.25998e+06	733239	620362	845262	883494	856273	1.22067e+06	502207	1.69652e+06	1.26253e+06	1.08919e+06	805937	684431	1.0913e+06	992288	708203	804955	1.66173e+06	1.35653e+06	961599	2.07273e+06	1.3237e+06	985887	1.58407e+06	779330	1.00312e+06	1.6962e+06	1.20165e+06	533489	679015	468432	444679	416694	689038	416537	522721	419201	623535	423236	438895	449939	403155	534665	657811	222533	392444	338820	719016	766789
l_90	741104	462103	342336	541395	484778	611227	939744	269133	1.2419e+06	641568	791434	669983	439967	601498	491811	442104	427459	1.05458e+06	1.00145e+06	674597	1.51145e+06	975437	755575	1.21751e+06	349888	474628	1.01277e+06	862725	188635	200623	140416	53219.2	114866	235363	31536	107774	75912.4	118784	277066	164732	76676.3	160006	175671	189704	70856	70070.7	72198.1	260258	482221
l_91	2.41499e+06	6.80808e+06	2.07664e+06	4.50807e+06	3.92268e+06	2.88393e+06	2.72035e+06	1.7051e+06	5.41126e+06	3.10534e+06	4.04729e+06	2.93901e+06	1.98366e+06	4.16265e+06	3.09937e+06	2.847e+06	3.91182e+06	3.68462e+06	4.2844e+06	1.58716e+06	9.82556e+06	6.00416e+06	2.65004e+06	5.18211e+06	2.39037e+06	3.68238e+06	8.17279e+06	7.56654e+06	1.4612e+06	3.92725e+06	4.83934e+06	1.31439e+06	1.41118e+06	4.96618e+06	4.63652e+06	3.04959e+06	2.87268e+06	1.71237e+06	2.18794e+06	1.42186e+06	2.18988e+06	1.33867e+06	2.97771e+06	1.9817e+06	1.26701e+06	3.36323e+06	720135	2.17174e+06	4.78972e+06
l_92	1.4388e+08	2.4776e+08	9.74634e+07	2.21501e+08	1.51152e+08	1.57516e+08	1.34385e+08	8.0584e+07	2.56353e+08	1.7362e+08	2.0991e+08	9.6226e+07	6.90592e+07	2.18735e+08	9.14952e+07	1.45325e+08	1.23022e+08	1.65769e+08	1.78358e+08	6.61126e+07	2.05746e+08	2.21473e+08	1.30383e+08	2.05937e+08	1.38322e+08	1.06695e+08	2.16686e+08	1.56302e+08	4.85487e+07	1.27087e+08	1.02958e+08	6.66811e+07	5.21037e+07	1.57374e+08	4.75454e+07	1.20514e+08	6.35429e+07	6.90949e+07	7.44213e+07	5.00556e+07	5.71827e+07	5.02425e+07	9.57742e+07	6.14835e+07	4.79497e+07	5.13688e+07	2.37601e+07	8.19128e+07	1.42386e+08
l_93	6.40301e+06	5.18281e+06	3.3149e+06	5.53909e+06	5.74943e+06	5.08481e+06	5.16605e+06	2.61968e+06	1.0472e+07	6.73276e+06	5.80468e+06	2.78628e+06	3.11441e+06	6.02598e+06	4.97954e+06	3.97229e+06	4.65219e+06	5.85713e+06	6.73735e+06	3.47911e+06	7.24328e+06	6.15617e+06	6.57915e+06	7.13782e+06	3.46888e+06	3.17034e+06	8.23424e+06	5.52245e+06	2.6127e+06	3.61795e+06	4.1112e+06	1.90139e+06	2.61738e+06	3.70002e+06	1.42232e+06	2.32286e+06	1.63683e+06	2.00327e+06	2.71832e+06	2.25829e+06	1.74171e+06	1.69195e+06	2.43142e+06	2.43087e+06	2.1164e+06	1.48375e+06	1.05993e+06	2.94264e+06	6.05902e+06
l_94	9.25791e+06	9.83385e+06	4.57284e+06	9.6968e+06	7.40711e+06	8.13371e+06	1.00128e+07	5.76249e+06	1.76406e+07	1.12113e+07	1.30766e+07	6.54152e+06	3.83965e+06	8.52729e+06	4.5329e+06	7.81043e+06	8.37268e+06	1.03102e+07	2.13661e+07	6.65703e+06	1.5316e+07	1.72453e+07	7.41559e+06	1.27523e+07	5.03938e+06	6.84237e+06	1.36304e+07	8.6473e+06	5.28708e+06	4.18187e+06	3.28077e+06	1.64694e+06	1.7546e+06	6.8378e+06	1.94855e+06	3.39725e+06	3.06819e+06	2.65363e+06	4.75435e+06	2.85014e+06	2.45805e+06	2.03623e+06	2.97935e+06	2.16565e+06	1.22489e+06	2.24671e+06	1.05885e+06	3.17734e+06	7.9408e+06
l_95	407006	745279	529932	909018	782360	430002	698807	288654	871316	933226	867211	574667	266852	723458	547380	522528	485278	929846	1.16059e+06	994283	818371	1.02899e+06	470164	1.02055e+06	542739	696528	1.07627e+06	787079	507204	730524	951503	512735	461250	1.03103e+06	808077	837858	1.13192e+06	520844	729094	428061	931510	466806	684046	444145	417010	738439	349669	993904	1.41174e+06
l_96	2.41499e+06	5.59875e+06	1.59655e+06	3.94e+06	3.92268e+06	3.49675e+06	2.98121e+06	2.13503e+06	4.1772e+06	3.42777e+06	3.72986e+06	2.26048e+06	2.36092e+06	5.04528e+06	2.54781e+06	1.98288e+06	3.02497e+06	3.909e+06	4.89137e+06	2.03421e+06	5.06873e+06	4.7082e+06	3.04814e+06	5.22495e+06	2.33084e+06	3.68238e+06	4.4935e+06	4.04193e+06	1.75823e+06	3.92725e+06	3.60391e+06	1.31439e+06	1.48293e+06	3.8593e+06	2.37096e+06	3.04959e+06	2.23899e+06	1.71237e+06	2.03669e+06	1.11453e+06	2.10197e+06	1.65225e+06	2.97771e+06	1.65742e+06	853981	2.05809e+06	993584	1.63392e+06	4.7254e+06
l_97	216455	3.23115e+06	327327	3.30811e+06	276338	948431	788075	531530	3.59792e+06	979222	509686	729015	204965	2.56095e+06	346930	399517	697926	1.20718e+06	1.14579e+06	132671	1.41244e+06	2.24526e+06	1.54012e+06	1.51615e+06	1.29032e+06	1.2426e+06	1.50979e+06	1.48569e+06	371303	2.24701e+06	1.14806e+06	1.10366e+06	221554	1.16816e+06	1.3845e+06	3.28529e+06	2.10113e+06	440222	109474	107250	1.08895e+06	448892	1.26104e+06	454334	97072.4	383346	90378.4	288362	690101
l_98	7.88603e+07	2.02574e+08	9.48207e+07	2.17539e+08	1.57364e+08	1.45048e+08	1.52094e+08	1.03876e+08	2.53438e+08	1.65868e+08	1.62797e+08	1.23554e+08	8.14327e+07	2.40894e+08	1.22591e+08	9.65449e+07	1.33374e+08	1.94422e+08	2.04795e+08	8.9442e+07	2.23825e+08	2.50167e+08	1.10591e+08	2.22081e+08	1.02078e+08	1.38554e+08	1.77261e+08	1.41222e+08	7.34518e+07	1.20463e+08	1.03931e+08	5.91246e+07	5.20045e+07	1.09913e+08	6.54777e+07	9.11412e+07	7.31095e+07	5.73286e+07	8.27765e+07	4.46343e+07	6.98559e+07	7.76122e+07	1.09842e+08	7.68682e+07	3.26246e+07	6.11452e+07	3.3158e+07	9.70364e+07	1.85471e+08
l_99	3.78335e+06	4.25635e+06	3.51742e+06	5.3909e+06	5.83383e+06	5.35881e+06	6.19104e+06	3.81088e+06	8.63224e+06	6.83249e+06	6.92293e+06	3.98821e+06	3.94093e+06	7.34723e+06	4.38601e+06	3.69788e+06	3.83896e+06	7.25744e+06	7.94835e+06	3.89397e+06	8.78266e+06	6.80242e+06	5.9494e+06	8.33142e+06	3.79627e+06	4.56037e+06	6.67698e+06	5.81498e+06	2.35851e+06	3.4487e+06	3.23776e+06	2.2351e+06	2.40323e+06	3.71603e+06	1.82155e+06	2.29416e+06	1.79076e+06	2.17632e+06	4.07095e+06	2.03491e+06	2.0862e+06	3.07486e+06	3.32766e+06	2.97505e+06	1.52801e+06	1.71656e+06	1.51063e+06	3.82738e+06	6.12605e+06
l_100	4.13283e+06	5.30958e+06	2.99944e+06	5.17365e+06	3.93304e+06	5.05086e+06	5.33187e+06	3.08718e+06	9.28071e+06	5.75863e+06	6.10761e+06	3.35316e+06	3.21976e+06	6.76696e+06	3.98317e+06	3.57111e+06	5.36165e+06	5.8857e+06	7.82909e+06	3.87234e+06	8.01817e+06	7.05985e+06	5.99345e+06	8.38637e+06	3.1316e+06	3.61351e+06	4.2854e+06	5.3094e+06	1.80974e+06	2.24204e+06	2.20194e+06	1.15443e+06	1.56677e+06	2.75703e+06	848201	1.20849e+06	814858	1.19274e+06	3.41e+06	1.47033e+06	1.04859e+06	2.19715e+06	2.12203e+06	1.97741e+06	1.06014e+06	799812	822234	3.00291e+06	5.86587e+06
l_101	9.33901e+06	1.67208e+07	6.97868e+06	1.06783e+07	1.08633e+07	9.20344e+06	1.11542e+07	8.25878e+06	2.55192e+07	1.72016e+07	1.52263e+07	8.46019e+06	5.02574e+06	1.51099e+07	6.14508e+06	9.48549e+06	9.73567e+06	1.4486e+07	1.67654e+07	7.14368e+06	1.27532e+07	1.53095e+07	7.20605e+06	1.13035e+07	6.95572e+06	9.75746e+06	1.04403e+07	1.05635e+07	5.87611e+06	5.92546e+06	5.59189e+06	2.8308e+06	2.70695e+06	8.49693e+06	3.17378e+06	5.21053e+06	4.82142e+06	3.23673e+06	8.01754e+06	3.53276e+06	3.86124e+06	3.87896e+06	4.72728e+06	3.00234e+06	2.00775e+06	3.13244e+06	1.57793e+06	4.95674e+06	1.09472e+07
l_102	383572	909022	446899	670007	619447	320258	476309	331069	492287	532251	565051	721797	341558	796145	368598	401757	300979	948815	1.12148e+06	528840	1.00508e+06	967628	544304	475720	464066	624475	625464	845109	615438	892320	1.00479e+06	501192	533836	986160	614169	630655	1.23943e+06	414965	489407	377522	681778	636932	1.06099e+06	613238	348336	550367	289360	840784	1.24295e+06
l_103	1.06795e+07	3.13116e+07	2.76474e+07	3.29349e+07	2.45884e+07	2.04091e+07	2.45818e+07	2.34753e+07	2.74491e+07	2.02631e+07	3.09451e+07	2.78667e+07	1.5074e+07	2.08669e+07	2.39145e+07	1.60126e+07	1.48301e+07	2.82454e+07	3.61433e+07	2.95022e+07	1.73589e+07	3.70441e+07	2.49689e+07	2.67648e+07	2.18686e+07	2.65325e+07	2.55422e+07	3.13503e+07	2.7517e+07	4.46463e+07	2.54062e+07	2.13789e+07	2.17302e+07	2.87567e+07	3.36135e+07	3.27357e+07	4.39959e+07	1.35755e+07	2.85923e+07	2.22978e+07	3.9997e+07	2.42475e+07	3.57965e+07	3.02099e+07	1.69809e+07	2.66473e+07	1.62528e+07	4.50508e+07	4.55738e+07
l_104	3.72657e+06	9.5632e+06	4.85314e+06	6.90454e+06	4.09967e+06	5.90144e+06	6.49701e+06	4.00843e+06	1.17124e+07	9.00421e+06	7.11358e+06	5.49194e+06	3.85085e+06	4.11914e+06	5.62268e+06	5.9006e+06	4.34691e+06	8.06287e+06	7.67023e+06	3.85035e+06	5.47004e+06	8.43773e+06	3.44974e+06	6.45728e+06	4.05337e+06	5.76209e+06	7.09206e+06	6.66351e+06	3.52047e+06	6.64309e+06	3.12539e+06	3.12709e+06	3.3545e+06	6.43496e+06	3.01053e+06	4.5915e+06	3.46569e+06	2.83458e+06	4.53428e+06	2.90014e+06	3.31735e+06	4.10646e+06	5.08129e+06	3.44767e+06	3.05696e+06	3.47884e+06	2.38392e+06	5.00988e+06	6.30315e+06
l_105	495971	1.6733e+06	850921	1.15018e+06	1.01553e+06	923747	947979	754391	1.57977e+06	1.01555e+06	864592	1.02845e+06	568041	940272	955005	716546	580590	1.3892e+06	1.52773e+06	961036	1.02515e+06	1.74187e+06	1.0564e+06	1.02316e+06	771036	1.01759e+06	1.32483e+06	1.25536e+06	981690	1.89806e+06	1.24446e+06	691408	723767	2.09196e+06	1.22235e+06	1.66043e+06	1.59954e+06	925934	787278	717212	1.27962e+06	928394	1.6104e+06	988304	607513	1.10786e+06	536471	1.12228e+06	1.63685e+06
l_106	1.55373e+07	3.70554e+07	2.93994e+07	2.83869e+07	2.2707e+07	2.73756e+07	2.97508e+07	2.22798e+07	3.62209e+07	3.66997e+07	3.43317e+07	3.80177e+07	1.99619e+07	2.85309e+07	2.8664e+07	2.49981e+07	1.80238e+07	3.3631e+07	3.42589e+07	2.76114e+07	2.69926e+07	4.57328e+07	2.0775e+07	2.43323e+07	2.37302e+07	3.1063e+07	3.42191e+07	3.64929e+07	3.32534e+07	4.089e+07	3.29943e+07	2.3617e+07	2.44307e+07	4.47427e+07	3.27382e+07	3.50808e+07	4.61164e+07	2.44401e+07	3.66356e+07	2.88951e+07	3.96157e+07	2.76617e+07	4.00486e+07	3.07342e+07	2.29136e+07	3.28546e+07	2.07071e+07	4.23353e+07	4.72798e+07
l_107	596587	754682	1.27173e+06	638198	648431	955526	1.10915e+06	895096	777819	1.38912e+06	1.44046e+06	1.50486e+06	941415	962685	1.15503e+06	951023	711464	935063	1.04189e+06	1.38658e+06	811575	1.0241e+06	876074	825565	837898	864105	961682	1.03874e+06	1.2586e+06	1.03041e+06	1.06089e+06	958565	1.12463e+06	1.25003e+06	958412	692272	1.20375e+06	743521	1.54593e+06	1.29609e+06	1.18916e+06	1.09212e+06	1.00904e+06	1.42816e+06	960179	1.0129e+06	977947	1.82375e+06	1.36543e+06
l_108	2.2036e+06	3.86751e+06	2.08235e+06	1.74668e+06	1.91859e+06	3.49092e+06	2.17893e+06	2.18147e+06	2.29046e+06	2.64145e+06	2.78582e+06	2.28999e+06	2.14513e+06	2.68106e+06	2.33614e+06	1.89393e+06	1.53774e+06	3.26387e+06	2.23877e+06	1.66859e+06	1.63534e+06	2.8378e+06	2.10239e+06	2.08967e+06	2.16737e+06	2.97939e+06	2.01615e+06	3.03255e+06	1.55735e+06	1.45775e+06	812943	1.08668e+06	891243	2.60863e+06	1.0431e+06	836394	1.45229e+06	1.26211e+06	1.42158e+06	1.16851e+06	1.38373e+06	1.81293e+06	2.14567e+06	1.23675e+06	840174	1.39752e+06	822017	1.55159e+06	1.89764e+06
l_109	6.81258e+07	1.36464e+08	8.35337e+07	8.24702e+07	8.90997e+07	1.47462e+08	9.87916e+07	9.83881e+07	1.50227e+08	1.178e+08	1.21724e+08	9.08878e+07	8.92854e+07	1.01138e+08	9.73642e+07	7.96938e+07	8.15692e+07	9.45176e+07	1.07218e+08	8.65952e+07	7.74668e+07	1.37307e+08	8.19371e+07	8.42979e+07	8.1069e+07	1.00204e+08	9.53876e+07	1.04999e+08	6.25232e+07	6.78728e+07	2.14176e+07	4.59786e+07	3.5219e+07	7.73727e+07	3.89613e+07	6.74386e+07	4.52571e+07	4.36345e+07	5.96773e+07	4.42506e+07	5.66633e+07	7.34146e+07	7.85286e+07	6.3733e+07	3.8349e+07	4.73316e+07	3.80616e+07	5.85018e+07	7.29797e+07
l_110	1.03026e+06	2.57226e+06	1.84657e+06	1.69009e+06	1.23941e+06	1.71643e+06	1.46997e+06	1.13272e+06	2.50838e+06	2.0369e+06	2.0211e+06	942516	886963	966678	1.69274e+06	1.27911e+06	1.1647e+06	1.68645e+06	1.81299e+06	1.2559e+06	811491	1.97695e+06	1.15488e+06	1.30248e+06	1.03228e+06	1.24535e+06	1.57628e+06	1.17164e+06	871329	873762	717240	313903	512360	945937	488411	570545	543993	369966	648705	449017	392088	525945	571915	504151	429839	475748	351942	850318	606716
l_111	3.45097e+06	4.24107e+06	4.08788e+06	2.69818e+06	3.59286e+06	5.46461e+06	4.55331e+06	3.94933e+06	4.55279e+06	4.8133e+06	4.73225e+06	2.94038e+06	3.84979e+06	4.48609e+06	4.0176e+06	3.74987e+06	3.50507e+06	4.50034e+06	6.00615e+06	3.98574e+06	3.26332e+06	4.94075e+06	4.52343e+06	5.08374e+06	3.56335e+06	3.72363e+06	3.89245e+06	4.33416e+06	2.60262e+06	2.1498e+06	1.82209e+06	1.25207e+06	1.85251e+06	2.22237e+06	1.06943e+06	1.35886e+06	1.20409e+06	1.68811e+06	2.93874e+06	1.97893e+06	1.44098e+06	3.21752e+06	2.11895e+06	3.3557e+06	1.61604e+06	1.02696e+06	1.51056e+06	2.54294e+06	2.908e+06
l_112	2.2709e+06	3.40057e+06	2.60215e+06	1.7599e+06	1.8988e+06	4.05854e+06	2.58085e+06	2.62617e+06	3.04217e+06	2.90218e+06	3.83772e+06	1.92558e+06	2.27e+06	3.1275e+06	2.65187e+06	2.74427e+06	2.38033e+06	2.50512e+06	2.8814e+06	2.10526e+06	2.12734e+06	2.59484e+06	1.70513e+06	3.20612e+06	1.95944e+06	2.69522e+06	2.00527e+06	2.44513e+06	1.75591e+06	1.99402e+06	1.55721e+06	929986	1.04667e+06	1.7686e+06	1.08001e+06	1.63583e+06	1.5021e+06	1.13524e+06	1.72231e+06	1.00617e+06	1.4274e+06	1.82694e+06	1.30585e+06	1.62564e+06	1.14858e+06	1.2538e+06	784429	1.08769e+06	1.98491e+06
l_113	1.23595e+08	2.93671e+08	1.52683e+08	1.65204e+08	1.20672e+08	1.85267e+08	2.31778e+08	1.79283e+08	2.77099e+08	1.8949e+08	1.87193e+08	1.11235e+08	1.25866e+08	2.26495e+08	1.88198e+08	1.73512e+08	1.4757e+08	1.10132e+08	1.31212e+08	1.38759e+08	8.97361e+07	2.22899e+08	9.30744e+07	1.71271e+08	1.59657e+08	2.1063e+08	1.30413e+08	1.78508e+08	1.03753e+08	8.29295e+07	7.55294e+07	3.8646e+07	3.89653e+07	9.59573e+07	4.26867e+07	4.94907e+07	4.67938e+07	2.80635e+07	9.36896e+07	5.62459e+07	4.65233e+07	5.80945e+07	7.22012e+07	5.23582e+07	4.20612e+07	4.35597e+07	3.21304e+07	7.69571e+07	9.07256e+07
l_114	2.89859e+06	6.47577e+06	2.76697e+06	2.56544e+06	2.53314e+06	3.68065e+06	4.21737e+06	3.2466e+06	4.0552e+06	3.28128e+06	3.84223e+06	2.03845e+06	2.98745e+06	5.09905e+06	3.09176e+06	3.06643e+06	3.64798e+06	2.23637e+06	2.79752e+06	2.26537e+06	1.94667e+06	3.68089e+06	1.75593e+06	3.5446e+06	3.01362e+06	4.59584e+06	2.18477e+06	3.62781e+06	1.91544e+06	2.2379e+06	1.14633e+06	671352	745303	2.44615e+06	1.20508e+06	1.28199e+06	1.06394e+06	713862	1.74654e+06	1.29101e+06	1.14342e+06	927420	1.53613e+06	976160	984200	1.44395e+06	699806	1.11337e+06	1.62655e+06
l_115	7.01125e+06	8.99147e+06	3.55549e+06	5.34855e+06	5.50732e+06	7.77921e+06	1.06688e+07	7.07829e+06	1.0783e+07	8.69045e+06	8.06234e+06	4.78524e+06	7.15235e+06	1.01894e+07	7.88332e+06	7.34714e+06	9.1681e+06	7.42003e+06	6.55072e+06	7.6063e+06	4.07307e+06	7.57365e+06	6.03028e+06	8.77407e+06	6.77846e+06	8.06174e+06	5.66819e+06	7.68276e+06	4.49335e+06	2.86961e+06	2.77277e+06	1.66081e+06	2.21183e+06	3.469e+06	1.39297e+06	1.335e+06	1.62754e+06	1.31013e+06	4.89099e+06	2.62258e+06	1.82672e+06	2.24939e+06	2.57419e+06	2.47156e+06	2.3732e+06	1.57436e+06	1.65829e+06	3.90933e+06	4.45379e+06
l_116	2.32523e+06	3.27955e+06	2.42155e+06	2.23864e+06	1.43412e+06	2.64353e+06	2.66126e+06	2.18571e+06	3.99651e+06	2.89401e+06	3.96847e+06	1.73465e+06	1.69668e+06	2.22084e+06	2.14225e+06	2.77091e+06	2.66652e+06	2.22796e+06	3.14079e+06	2.2803e+06	1.46974e+06	3.22987e+06	1.34717e+06	1.67603e+06	1.88881e+06	2.22282e+06	1.67015e+06	2.2569e+06	1.7811e+06	1.66426e+06	1.14085e+06	852301	979122	1.62246e+06	690707	986063	807439	620181	1.54277e+06	950221	1.27483e+06	950000	1.21523e+06	716796	601163	829538	687571	1.20092e+06	1.86939e+06
l_117	7.64947e+06	9.29835e+06	1.09911e+07	7.78227e+06	6.10228e+06	8.60266e+06	1.0996e+07	9.39872e+06	1.24296e+07	1.04289e+07	1.1261e+07	5.04805e+06	8.2992e+06	1.05507e+07	8.51802e+06	7.4006e+06	8.11638e+06	6.12546e+06	9.07566e+06	7.2702e+06	6.03437e+06	7.85126e+06	7.30807e+06	8.28881e+06	6.44941e+06	7.87885e+06	5.59437e+06	7.30595e+06	4.51607e+06	3.01405e+06	3.1241e+06	1.65612e+06	2.41755e+06	3.86272e+06	1.73381e+06	1.55822e+06	1.61899e+06	1.59662e+06	5.54557e+06	3.7674e+06	2.38282e+06	3.5658e+06	2.47268e+06	2.53551e+06	2.50504e+06	1.74002e+06	2.03495e+06	3.82315e+06	5.68393e+06
l_118	6.68179e+06	9.4635e+06	6.75891e+06	7.29556e+06	5.48872e+06	6.73999e+06	1.0317e+07	8.38933e+06	1.17588e+07	9.23967e+06	9.5597e+06	3.98511e+06	7.12911e+06	9.55015e+06	7.79471e+06	6.29941e+06	7.52882e+06	6.46003e+06	8.16637e+06	6.1264e+06	4.74076e+06	7.4243e+06	5.85557e+06	7.35184e+06	5.55356e+06	6.8892e+06	4.93173e+06	6.28178e+06	3.73773e+06	1.7568e+06	1.79356e+06	653619	1.26083e+06	2.57933e+06	666480	564981	553408	606366	4.04997e+06	2.35148e+06	1.11705e+06	1.8434e+06	1.36928e+06	1.2864e+06	1.38186e+06	671130	966705	2.43262e+06	4.56314e+06
l_119	3.62317e+06	6.59862e+06	3.22287e+06	3.62393e+06	2.60063e+06	3.67866e+06	3.97449e+06	4.06402e+06	3.99043e+06	4.3025e+06	4.50453e+06	2.56578e+06	3.98645e+06	5.88646e+06	4.69048e+06	3.74685e+06	3.58953e+06	2.77649e+06	4.11151e+06	3.05748e+06	2.17383e+06	3.48341e+06	2.01705e+06	4.42082e+06	3.03549e+06	4.10537e+06	2.46549e+06	4.01701e+06	1.76722e+06	2.13751e+06	1.64726e+06	815895	902533	2.29578e+06	1.27725e+06	1.15968e+06	1.46765e+06	1.23797e+06	2.23937e+06	1.45203e+06	1.38619e+06	1.26478e+06	1.22453e+06	970145	897567	1.38726e+06	664161	1.23516e+06	2.75923e+06
l_120	1.34643e+08	3.17756e+08	1.60147e+08	2.24472e+08	1.26431e+08	1.74257e+08	2.00673e+08	2.03837e+08	2.86901e+08	2.34296e+08	2.22176e+08	1.19509e+08	1.51616e+08	2.45652e+08	1.95169e+08	1.56247e+08	1.58088e+08	1.69897e+08	1.87716e+08	1.31222e+08	1.14965e+08	2.02785e+08	1.17981e+08	1.70396e+08	1.64131e+08	1.85715e+08	1.18729e+08	1.69744e+08	9.87264e+07	9.00867e+07	8.22653e+07	4.57031e+07	4.45458e+07	1.02904e+08	5.4546e+07	5.68052e+07	4.73567e+07	3.64444e+07	1.03896e+08	6.51768e+07	5.85622e+07	7.22138e+07	6.91607e+07	5.43852e+07	4.95697e+07	4.89305e+07	3.75616e+07	8.75691e+07	1.12363e+08
l_121	844610	1.56001e+06	1.2878e+06	1.306e+06	822841	1.05582e+06	1.4759e+06	1.02921e+06	1.65038e+06	1.97254e+06	1.95041e+06	1.82608e+06	921778	1.04488e+06	1.45455e+06	1.23515e+06	1.05752e+06	1.20023e+06	1.53916e+06	1.47135e+06	1.64272e+06	2.67429e+06	1.07602e+06	1.35694e+06	1.24371e+06	1.64744e+06	1.16036e+06	1.38599e+06	1.25369e+06	1.67621e+06	1.47407e+06	919021	1.11637e+06	2.26663e+06	1.35252e+06	1.81566e+06	1.85626e+06	997529	2.18377e+06	1.71827e+06	1.88806e+06	1.26274e+06	1.57205e+06	990447	1.02157e+06	1.62974e+06	1.09634e+06	2.13321e+06	1.93281e+06
l_122	2.31849e+06	3.19819e+06	2.05963e+06	2.57223e+06	1.39051e+06	2.15057e+06	2.02916e+06	2.49699e+06	2.97559e+06	2.99836e+06	3.02483e+06	1.58603e+06	1.57763e+06	2.7956e+06	3.07429e+06	2.51485e+06	2.6529e+06	1.77994e+06	2.01252e+06	1.97267e+06	1.41643e+06	2.39348e+06	1.2383e+06	2.6342e+06	1.79209e+06	1.94e+06	1.60294e+06	1.94855e+06	1.28706e+06	1.69794e+06	1.4817e+06	831508	1.0217e+06	1.77304e+06	912888	1.00084e+06	1.04954e+06	712968	1.66489e+06	1.29851e+06	1.18409e+06	1.02701e+06	1.49494e+06	1.00064e+06	1.19067e+06	1.15869e+06	905410	1.15012e+06	1.95975e+06
l_123	206390	347075	205535	163425	125724	298025	317521	270509	634900	631609	624402	470763	188927	275475	174374	235392	255467	293947	334020	399397	430062	633879	269961	253088	247120	264252	305537	459287	533168	261703	169681	83454.6	147936	376134	188879	344610	299023	152058	1.00414e+06	408977	300410	271678	272843	204529	163729	103446	137479	439719	555026
l_124	3.71302e+06	5.66841e+06	4.23302e+06	4.56844e+06	2.24296e+06	3.7439e+06	4.08875e+06	3.96272e+06	5.16108e+06	5.49793e+06	5.3939e+06	2.86346e+06	3.18412e+06	4.86056e+06	4.29418e+06	4.28564e+06	4.37741e+06	3.51621e+06	3.4616e+06	3.39353e+06	2.46621e+06	4.12234e+06	2.41065e+06	3.5134e+06	2.98414e+06	3.67e+06	2.7281e+06	3.64351e+06	2.23715e+06	3.17534e+06	2.71941e+06	1.49187e+06	1.79675e+06	3.08351e+06	1.91495e+06	1.77691e+06	1.44401e+06	1.03736e+06	3.03565e+06	2.28086e+06	2.11319e+06	1.97497e+06	2.50247e+06	1.77833e+06	2.07484e+06	1.86874e+06	1.41204e+06	2.47238e+06	2.8178e+06
l_125	2.16328e+06	3.65265e+06	3.03495e+06	3.27641e+06	2.42659e+06	3.01948e+06	3.15563e+06	2.79268e+06	3.04859e+06	3.86075e+06	3.70908e+06	2.46769e+06	2.64988e+06	3.21803e+06	2.71919e+06	2.93139e+06	2.51466e+06	3.24802e+06	2.57174e+06	3.00272e+06	2.55827e+06	3.55651e+06	1.71801e+06	2.74332e+06	2.18549e+06	2.40021e+06	2.00286e+06	3.06711e+06	1.91414e+06	1.91987e+06	2.07298e+06	1.40621e+06	1.42476e+06	2.13923e+06	1.71688e+06	1.98566e+06	1.88778e+06	1.07161e+06	2.17115e+06	1.84556e+06	1.62893e+06	2.09577e+06	2.33104e+06	1.92533e+06	1.43603e+06	1.40434e+06	1.57054e+06	1.99168e+06	2.48448e+06
l_126	368823	521011	420392	403122	304046	380889	566321	460293	525080	671584	694905	659393	346563	409683	449599	393120	403791	490936	556057	599170	659201	1.16921e+06	458367	495347	550389	726198	427725	720508	558863	638241	551909	318781	497472	613970	614200	725292	898495	437284	840337	736166	742126	519910	645500	453138	421378	704372	480562	748565	736874
l_127	1.62724e+06	2.98372e+06	2.47141e+06	2.65436e+06	1.56754e+06	1.82992e+06	2.3224e+06	1.82952e+06	2.14086e+06	2.11509e+06	2.2969e+06	1.47722e+06	1.7248e+06	2.41538e+06	2.1785e+06	1.8677e+06	1.82619e+06	2.07826e+06	1.82192e+06	1.77248e+06	1.49306e+06	2.41862e+06	1.16697e+06	1.91928e+06	1.28939e+06	1.56513e+06	1.45471e+06	1.76954e+06	1.05982e+06	1.28665e+06	1.25804e+06	726800	812058	1.20732e+06	835772	717559	688208	488153	1.07896e+06	823838	713920	961672	1.17436e+06	729291	732561	682399	695929	1.07778e+06	1.45453e+06
l_128	1.06166e+06	1.83173e+06	1.10069e+06	1.21034e+06	1.11039e+06	1.21528e+06	1.56396e+06	1.65609e+06	1.23967e+06	1.45751e+06	1.51753e+06	1.61933e+06	973755	1.38312e+06	1.35568e+06	1.35011e+06	1.3872e+06	1.30844e+06	1.44845e+06	1.67556e+06	1.10275e+06	1.7108e+06	1.0042e+06	1.31172e+06	1.33953e+06	1.56984e+06	1.11829e+06	1.6174e+06	1.2577e+06	1.94166e+06	1.89118e+06	1.23201e+06	1.12255e+06	1.69083e+06	1.48361e+06	1.98358e+06	2.16533e+06	1.30917e+06	1.50112e+06	1.47829e+06	1.79141e+06	1.42695e+06	1.63509e+06	1.39539e+06	1.27301e+06	1.66733e+06	1.27506e+06	1.79163e+06	1.43809e+06
l_129	4.37327e+06	2.12608e+06	2.36875e+06	4.11819e+06	2.17135e+06	4.22558e+06	3.1895e+06	3.77727e+06	2.44244e+06	2.29172e+06	3.60209e+06	2.90937e+06	2.88013e+06	3.63407e+06	3.93728e+06	2.86779e+06	2.68646e+06	3.84558e+06	3.05203e+06	2.6917e+06	2.90574e+06	2.68003e+06	3.22705e+06	3.00869e+06	2.09888e+06	1.92094e+06	2.58472e+06	3.94775e+06	2.24675e+06	231676	645851	1.21547e+06	2.39085e+06	2.41587e+06	272059	1.55311e+06	2.42684e+06	2.63454e+06	3.82555e+06	2.85846e+06	1.91714e+06	4.56384e+06	2.88597e+06	3.89004e+06	2.73285e+06	1.74569e+06	2.46654e+06	2.4356e+06	2.73883e+06
l_130	1.09521e+06	1.15508e+06	77535.6	715349	570750	142201	697357	1.06367e+06	1.66591e+06	815094	222157	1.12246e+06	105928	1.26108e+06	1.06864e+06	871844	689066	969249	810427	763896	602258	923167	633364	677058	478628	752912	624746	1.23786e+06	668043	1.11443e+06	692070	868504	149709	828379	650932	93277.1	923878	630429	1.30566e+06	764998	878427	139041	1.03308e+06	869671	638430	840776	483234	622485	176971
l_131	3.09248e+06	39198.7	1.54033e+06	3.63973e+06	1.12506e+06	3.13243e+06	1.89359e+06	2.60234e+06	2.13482e+06	129843	3.81472e+06	1.43732e+06	1.87611e+06	2.39052e+06	2.63555e+06	1.91315e+06	1.85132e+06	2.20057e+06	1.66594e+06	2.09649e+06	1.80284e+06	1.20618e+06	2.29996e+06	2.07111e+06	889669	1.41723e+06	1.87796e+06	1.97324e+06	1.57127e+06	1.38531e+06	1.50768e+06	46418.4	1.42462e+06	129720	715245	1.00151e+06	138269	1.5368e+06	2.2452e+06	2.00102e+06	1.29176e+06	3.86917e+06	282692	2.72881e+06	1.43167e+06	933600	1.6619e+06	1.76302e+06	1.86591e+06
l_132	5.59318e+06	3.03012e+06	4.77509e+06	9.3362e+06	3.66699e+06	7.4619e+06	3.41448e+06	5.2617e+06	3.72342e+06	6.59671e+06	8.61389e+06	4.11134e+06	4.48086e+06	5.12803e+06	5.32946e+06	4.33093e+06	5.66695e+06	6.97378e+06	4.51062e+06	4.69253e+06	2.80081e+06	2.91406e+06	5.40744e+06	3.61175e+06	2.5427e+06	3.83508e+06	3.05845e+06	4.34228e+06	3.89066e+06	3.83029e+06	3.39681e+06	2.90901e+06	3.02101e+06	3.62954e+06	3.02272e+06	2.23313e+06	3.5099e+06	3.80574e+06	5.41572e+06	4.96898e+06	3.41549e+06	8.04653e+06	7.24576e+06	6.19216e+06	3.47773e+06	3.53711e+06	4.31778e+06	5.12178e+06	5.91684e+06
l_133	8.62402e+06	5.62168e+06	7.12315e+06	7.72143e+06	6.85384e+06	9.41932e+06	6.69326e+06	7.26554e+06	5.77637e+06	9.82256e+06	8.10875e+06	8.96261e+06	8.50415e+06	7.74653e+06	7.29681e+06	5.56587e+06	9.66491e+06	8.74129e+06	6.66424e+06	7.08954e+06	5.32482e+06	6.12618e+06	1.02403e+07	6.19845e+06	4.01548e+06	5.91318e+06	5.9406e+06	7.37961e+06	5.83243e+06	8.85365e+06	7.89252e+06	4.00648e+06	4.80187e+06	4.87274e+06	6.30009e+06	4.21178e+06	4.6543e+06	6.35577e+06	7.95067e+06	6.49324e+06	5.61381e+06	1.03157e+07	7.36136e+06	8.49744e+06	5.8251e+06	4.2489e+06	4.48335e+06	8.23401e+06	8.9586e+06
l_134	1.43856e+08	1.52151e+08	1.44716e+08	2.7313e+08	1.28006e+08	2.04101e+08	1.02282e+08	1.64831e+08	1.32367e+08	1.87342e+08	1.64874e+08	1.32736e+08	1.32746e+08	1.64464e+08	1.45528e+08	1.18457e+08	1.38621e+08	1.59633e+08	1.21874e+08	1.30682e+08	9.20105e+07	1.36918e+08	1.24084e+08	1.11997e+08	1.01997e+08	1.15988e+08	9.65308e+07	1.60563e+08	1.131e+08	2.15557e+08	1.47809e+08	1.27723e+08	8.73083e+07	1.88576e+08	1.54451e+08	1.1307e+08	1.23592e+08	1.03608e+08	1.3648e+08	1.18904e+08	1.29554e+08	2.06952e+08	1.77646e+08	1.72144e+08	1.17504e+08	1.13511e+08	7.50947e+07	1.45211e+08	1.65457e+08
l_135	2.57493e+06	3.487e+06	2.10515e+06	1.55727e+06	1.55793e+06	3.37568e+06	1.39228e+06	2.09751e+06	1.66195e+06	2.63759e+06	4.09829e+06	1.74301e+06	2.17943e+06	2.83449e+06	2.29054e+06	2.09778e+06	1.83479e+06	1.92192e+06	1.67782e+06	1.55093e+06	1.02594e+06	2.36256e+06	1.48803e+06	1.39246e+06	1.13418e+06	1.65615e+06	1.23547e+06	2.83999e+06	1.44486e+06	2.19463e+06	2.28535e+06	1.6295e+06	1.44796e+06	1.61539e+06	1.6654e+06	1.57154e+06	1.70109e+06	1.37844e+06	3.39484e+06	1.60793e+06	1.69403e+06	4.16331e+06	1.66549e+06	1.98695e+06	1.36876e+06	1.88999e+06	1.00195e+06	2.14526e+06	3.44788e+06
l_136	1.19631e+06	2.40834e+06	1.38421e+06	3.01058e+06	1.54487e+06	1.93923e+06	1.45988e+06	2.06047e+06	1.75015e+06	908751	2.83836e+06	1.17494e+06	1.32997e+06	1.54881e+06	984796	1.79451e+06	1.19116e+06	979137	2.34745e+06	1.25933e+06	677154	1.0383e+06	2.41706e+06	625219	726350	747385	1.03346e+06	2.0571e+06	2.47801e+06	1.43477e+06	1.7599e+06	3.50972e+06	976434	2.85614e+06	3.08082e+06	2.75383e+06	2.16843e+06	1.32074e+06	1.48091e+06	799648	1.96291e+06	1.19983e+06	2.27053e+06	1.17072e+06	1.12879e+06	2.18839e+06	1.77705e+06	1.04105e+06	1.35925e+06
l_137	924102	838978	580135	839407	437334	1.17341e+06	556836	617838	895183	1.1073e+06	746643	615573	585325	1.05533e+06	1.01441e+06	578229	588928	675430	542678	681460	377396	1.13401e+06	931574	538833	441589	584314	458512	909456	424749	735736	661262	407092	589305	601703	795799	710131	564781	364541	534643	617914	535546	1.23956e+06	835683	714349	371901	687811	337839	834030	819692
l_138	446772	769261	419118	1.12684e+06	535514	718313	514926	765411	668492	363994	1.11976e+06	485478	532219	511267	392619	657847	386950	427925	824671	544655	221386	426719	950385	215596	279818	296225	324692	728227	954689	572110	663281	1.15533e+06	393993	1.0103e+06	1.24669e+06	869823	873599	480376	535488	355245	719145	509091	899940	411924	343579	661795	607014	456352	422126
l_139	939348	1.17409e+06	1.29908e+06	1.65876e+06	794631	1.8407e+06	885711	1.17926e+06	981393	1.69511e+06	1.05368e+06	1.35474e+06	1.16303e+06	1.34978e+06	1.11234e+06	823320	1.36451e+06	1.50421e+06	1.04356e+06	1.06235e+06	847560	1.06584e+06	1.07152e+06	1.11422e+06	969057	1.10344e+06	816480	1.13499e+06	979539	1.49704e+06	1.33174e+06	925919	599089	828862	815488	807839	715750	826941	1.25499e+06	708094	707649	1.63271e+06	1.22963e+06	1.39644e+06	907954	729031	1.08891e+06	1.19752e+06	1.51156e+06
l_140	8.77672e+06	9.63537e+06	7.53122e+06	1.67712e+07	7.64094e+06	1.24183e+07	7.64474e+06	1.2371e+07	8.31108e+06	6.32156e+06	1.77888e+07	6.74322e+06	1.11643e+07	9.39507e+06	6.50238e+06	9.21018e+06	7.70979e+06	8.20733e+06	1.28388e+07	8.35501e+06	3.76273e+06	5.00714e+06	1.54582e+07	3.52614e+06	3.14837e+06	3.22821e+06	5.50806e+06	1.07018e+07	1.06979e+07	7.49419e+06	8.13368e+06	1.22848e+07	6.01238e+06	1.21978e+07	1.15123e+07	7.53635e+06	1.11062e+07	7.54933e+06	1.04097e+07	6.16294e+06	9.98787e+06	1.1723e+07	1.14361e+07	7.5828e+06	6.16622e+06	6.71398e+06	9.06272e+06	7.15637e+06	6.97919e+06
l_141	1.51179e+06	1.20442e+06	917233	2.34951e+06	1.32704e+06	1.98008e+06	1.20346e+06	1.94935e+06	1.22671e+06	862818	2.73188e+06	923748	1.61695e+06	1.47737e+06	946361	1.28881e+06	1.20105e+06	1.24564e+06	2.47565e+06	1.48421e+06	593937	693309	2.80963e+06	582586	475690	471628	925529	1.49857e+06	1.75148e+06	950139	1.26098e+06	1.49641e+06	1.11324e+06	1.71981e+06	1.69585e+06	1.10844e+06	1.91329e+06	1.34695e+06	1.85146e+06	939798	1.48127e+06	1.38186e+06	1.8344e+06	1.22302e+06	882146	965949	1.80265e+06	1.08352e+06	997992
l_142	6.589e+06	1.02379e+07	8.1731e+06	9.72064e+06	5.3569e+06	7.58699e+06	6.50413e+06	6.56563e+06	7.13294e+06	9.64516e+06	7.19045e+06	5.97237e+06	5.74014e+06	8.3539e+06	6.88702e+06	6.18594e+06	6.48186e+06	7.50099e+06	5.87804e+06	6.40441e+06	4.91038e+06	7.80913e+06	3.63805e+06	5.55871e+06	5.44384e+06	6.00057e+06	4.62461e+06	8.11728e+06	3.5594e+06	5.39663e+06	4.86429e+06	2.80062e+06	3.52929e+06	4.74302e+06	4.15402e+06	3.8716e+06	4.11094e+06	2.70255e+06	6.54745e+06	4.63001e+06	3.3083e+06	5.25071e+06	5.90576e+06	3.77461e+06	4.71148e+06	4.64123e+06	2.94336e+06	4.77481e+06	8.3545e+06
l_143	257067	200338	670680	628042	373872	300787	522430	640936	822241	1.17674e+06	1.13655e+06	1.15445e+06	717081	1.0124e+06	343986	295826	260279	916446	529585	486925	464690	1.01966e+06	409327	503923	285922	561195	255526	399496	400593	243273	343264	108375	560189	897944	924185	889268	807018	496826	1.09042e+06	1.0644e+06	1.34884e+06	939937	1.28498e+06	820919	281634	278736	201204	704108	524794
l_144	517683	487925	2.61227e+06	2.63609e+06	1.77464e+06	1.15086e+06	1.49137e+06	1.78645e+06	2.02738e+06	2.7954e+06	2.98867e+06	3.42469e+06	2.30801e+06	2.97845e+06	1.31492e+06	1.36374e+06	1.02485e+06	2.24347e+06	2.17039e+06	1.95251e+06	1.35854e+06	1.6619e+06	1.28496e+06	1.34601e+06	1.36492e+06	1.57602e+06	930993	1.66601e+06	1.17381e+06	721111	541037	333471	1.70511e+06	2.73531e+06	2.30421e+06	1.89081e+06	2.36422e+06	1.22007e+06	2.80811e+06	2.63762e+06	4.15566e+06	2.67672e+06	4.09266e+06	2.44976e+06	985289	1.31827e+06	741092	2.34237e+06	2.15143e+06
l_145	1.21616e+06	1.72256e+06	1.85705e+06	2.97579e+06	1.58249e+06	1.65098e+06	2.4714e+06	1.38028e+06	1.79665e+06	1.97041e+06	2.34092e+06	2.43885e+06	1.40041e+06	1.83937e+06	1.42775e+06	2.04816e+06	1.24422e+06	2.07006e+06	2.25836e+06	2.43043e+06	2.15397e+06	2.8061e+06	1.30992e+06	2.09044e+06	1.16992e+06	1.66131e+06	1.88212e+06	3.10686e+06	1.65049e+06	2.10314e+06	2.31317e+06	1.40587e+06	1.70818e+06	2.41937e+06	2.20871e+06	2.22873e+06	2.46142e+06	1.61322e+06	1.8203e+06	1.79519e+06	2.0818e+06	2.22191e+06	2.49073e+06	2.09704e+06	1.21916e+06	1.94303e+06	1.40695e+06	2.57959e+06	2.47997e+06
l_146	315577	315237	555071	364031	320693	502097	464918	380661	687151	581231	801787	1.34372e+06	379065	633046	417529	313905	244339	494777	312167	469998	632196	863497	402777	730331	449042	553215	447796	531706	397473	503330	594799	467806	644351	864470	595062	879610	1.54953e+06	570361	1.00563e+06	785906	777301	1.03447e+06	960462	1.00363e+06	662697	997037	573711	677284	1.0741e+06
l_147	2.06184e+06	1.24462e+06	3.33812e+06	1.10135e+06	1.07351e+06	1.68414e+06	2.53654e+06	1.95523e+06	3.09547e+06	2.48965e+06	3.83716e+06	3.30037e+06	1.47135e+06	2.2389e+06	1.65814e+06	1.36352e+06	1.23336e+06	1.88407e+06	1.70555e+06	1.63673e+06	2.14275e+06	2.83586e+06	1.36763e+06	2.83663e+06	1.86861e+06	1.69767e+06	1.76502e+06	2.1937e+06	1.77803e+06	1.24302e+06	1.26701e+06	736908	1.71578e+06	1.92054e+06	1.13783e+06	1.77656e+06	3.74409e+06	1.27929e+06	1.68602e+06	2.09405e+06	2.15029e+06	2.45022e+06	1.70031e+06	2.51611e+06	2.23795e+06	3.0693e+06	1.3977e+06	1.40514e+06	2.32494e+06
l_148	941384	970503	1.67521e+06	1.60505e+06	876459	1.52937e+06	1.34633e+06	1.13982e+06	1.74022e+06	1.60337e+06	1.5552e+06	3.87884e+06	1.02552e+06	2.08257e+06	1.15418e+06	906692	787613	1.17002e+06	1.04423e+06	1.02317e+06	1.85461e+06	2.61843e+06	1.30253e+06	2.17163e+06	1.17482e+06	1.25042e+06	1.27076e+06	1.30144e+06	1.22996e+06	1.26354e+06	1.22048e+06	1.23752e+06	1.73884e+06	2.48214e+06	1.7971e+06	1.83013e+06	4.20103e+06	1.23186e+06	2.7982e+06	2.003e+06	2.29414e+06	2.9605e+06	2.37978e+06	2.78768e+06	1.85896e+06	2.78987e+06	1.67069e+06	1.99712e+06	3.02417e+06
l_149	255128	315911	346376	299088	254070	291265	435677	305426	278429	443970	448972	719360	288926	347889	289694	331360	306247	324501	391234	505512	553407	577195	312167	317139	337760	397032	313229	412318	408728	846719	911292	633649	661640	800673	781529	948722	1.22924e+06	722534	1.34815e+06	1.04473e+06	894626	705274	979435	847866	714310	867765	564203	1.25733e+06	1.31276e+06
l_150	673025	1.39011e+06	1.17143e+06	1.68891e+06	1.44915e+06	883604	738923	799018	642238	970144	682849	1.64025e+06	1.01232e+06	1.07795e+06	855199	1.47961e+06	1.29975e+06	1.18288e+06	1.12919e+06	1.22323e+06	1.55209e+06	1.3272e+06	659963	718602	668051	896550	1.11842e+06	1.0024e+06	738221	2.54273e+06	2.57136e+06	1.93092e+06	2.49863e+06	3.57167e+06	2.70159e+06	1.82685e+06	1.74963e+06	1.39706e+06	1.46883e+06	1.8828e+06	2.23905e+06	1.27083e+06	2.9506e+06	1.68772e+06	1.53831e+06	2.36706e+06	1.84093e+06	2.63227e+06	1.59842e+06
l_151	450382	769874	715749	48419.1	777895	517460	640332	502974	447247	499667	460235	907735	648203	705600	636577	817194	629254	550095	713315	632197	747441	722460	335164	476943	598975	548854	457985	663750	493719	1.24667e+06	1.24697e+06	856142	1.08809e+06	1.94221e+06	1.68179e+06	982446	1.31842e+06	1.17544e+06	1.15626e+06	1.01431e+06	959160	759246	1.48776e+06	893104	988167	1.40125e+06	938316	1.07083e+06	1.21703e+06
l_152	140348	293644	293382	352133	299792	195411	240211	185871	128254	271488	258133	1.52043e+06	286391	246141	229512	339405	241987	230587	339789	389466	1.00648e+06	770301	271023	216836	242344	281628	185640	281493	292776	1.40444e+06	1.20618e+06	865407	1.16623e+06	1.27317e+06	1.47361e+06	1.265e+06	2.35927e+06	1.10461e+06	1.32333e+06	1.36067e+06	1.64436e+06	1.18557e+06	1.89982e+06	1.5743e+06	1.17216e+06	1.625e+06	653295	2.15324e+06	1.60958e+06
l_153	999588	1.26239e+06	1.55484e+06	936253	912308	930319	953953	1.35704e+06	802452	827410	1.20364e+06	1.51838e+06	778315	1.2628e+06	1.26645e+06	1.09272e+06	1.32248e+06	1.09041e+06	1.23852e+06	1.28206e+06	836375	1.0534e+06	579062	767813	1.06551e+06	1.47852e+06	994142	1.79564e+06	1.40721e+06	1.60712e+06	1.09404e+06	881241	1.03425e+06	1.0417e+06	1.15345e+06	1.28148e+06	1.92713e+06	949316	1.04721e+06	1.36923e+06	1.76965e+06	959832	1.48655e+06	1.26292e+06	1.30362e+06	1.43269e+06	1.00114e+06	1.62545e+06	1.12733e+06
l_154	336850	230172	520170	285464	471686	362511	283184	312079	393417	396792	579670	938346	194446	309303	835017	287384	199264	339945	274091	323521	234966	923952	272849	767687	444164	812244	557063	684153	285821	204913	146339	111035	210013	674712	197792	281828	317118	299208	209888	207793	192967	750283	144328	245181	249831	290173	231988	138917	173881
l_155	548671	616665	2.46332e+06	2.7088e+06	2.17846e+06	1.10162e+06	1.57795e+06	1.85681e+06	2.65288e+06	3.23391e+06	3.37149e+06	3.84402e+06	2.92312e+06	4.48385e+06	1.80296e+06	1.42214e+06	1.1259e+06	2.05416e+06	2.02692e+06	1.95794e+06	1.6955e+06	1.93691e+06	1.28857e+06	1.28946e+06	1.10654e+06	1.88072e+06	806649	1.33046e+06	1.06829e+06	718175	579273	390547	2.21205e+06	2.7908e+06	2.45151e+06	1.68265e+06	2.27336e+06	1.69482e+06	2.9672e+06	3.63449e+06	4.73103e+06	3.02885e+06	4.33394e+06	3.10709e+06	882367	1.35458e+06	793170	2.49725e+06	1.99468e+06
l_156	800587	1.67252e+06	1.29764e+06	2.14702e+06	1.82569e+06	1.20689e+06	1.45205e+06	1.09561e+06	1.06515e+06	1.54659e+06	905491	1.74091e+06	1.51501e+06	1.27912e+06	1.59624e+06	1.88879e+06	1.32173e+06	1.53535e+06	2.01993e+06	1.1457e+06	1.71473e+06	2.29264e+06	1.00365e+06	1.15098e+06	1.06196e+06	1.43813e+06	1.46794e+06	1.76454e+06	1.09423e+06	2.595e+06	2.22689e+06	1.88862e+06	2.53055e+06	2.44807e+06	2.17469e+06	2.20404e+06	2.85891e+06	2.28374e+06	2.39359e+06	2.18023e+06	2.41519e+06	1.87623e+06	2.54767e+06	2.36177e+06	1.56764e+06	3.05234e+06	1.03727e+06	3.29866e+06	2.61193e+06
l_157	3.61663e+06	3.55152e+06	4.46098e+06	7.42266e+06	5.23481e+06	5.39562e+06	3.87493e+06	4.08121e+06	3.39622e+06	4.13041e+06	4.9889e+06	5.21855e+06	4.01205e+06	5.68648e+06	5.11067e+06	4.54722e+06	3.31843e+06	5.61799e+06	4.83973e+06	4.0312e+06	4.5122e+06	4.26693e+06	2.90691e+06	2.8123e+06	3.69655e+06	3.4443e+06	4.37065e+06	5.98894e+06	3.26754e+06	5.00684e+06	4.63768e+06	3.01816e+06	3.73169e+06	4.67558e+06	4.15782e+06	2.60036e+06	4.55359e+06	5.55387e+06	4.05648e+06	4.18815e+06	4.38627e+06	6.4521e+06	4.56352e+06	4.76902e+06	3.67901e+06	3.46838e+06	2.61182e+06	5.80168e+06	4.5382e+06
l_158	386385	571545	574949	502076	508758	441534	789377	479774	421902	765442	704823	1.11352e+06	447708	577812	593758	590181	569549	568914	621710	727142	923743	970543	438980	490288	532792	606457	608158	645579	665825	1.20515e+06	1.2551e+06	913237	1.01627e+06	1.22286e+06	1.15941e+06	1.38604e+06	1.80415e+06	1.16024e+06	1.7056e+06	1.57794e+06	1.28997e+06	1.2566e+06	1.33372e+06	1.29661e+06	883875	1.23793e+06	1.13238e+06	1.76917e+06	1.79643e+06
l_159	3.31668e+06	7.10609e+06	7.78687e+06	1.01252e+07	9.72761e+06	5.49572e+06	6.11071e+06	5.97276e+06	6.78792e+06	6.57095e+06	5.00405e+06	9.06193e+06	7.44112e+06	7.13899e+06	7.70287e+06	8.08564e+06	5.80113e+06	8.70273e+06	8.22462e+06	8.64427e+06	8.58721e+06	1.08385e+07	4.80981e+06	5.03154e+06	6.90179e+06	7.65532e+06	7.45206e+06	9.17221e+06	6.73089e+06	1.25356e+07	1.17336e+07	5.65998e+06	1.47432e+07	1.64739e+07	1.28848e+07	1.16592e+07	1.37038e+07	1.19801e+07	1.2305e+07	9.47427e+06	1.10168e+07	8.53972e+06	1.32947e+07	1.04674e+07	1.04598e+07	1.26236e+07	7.11217e+06	1.52347e+07	1.17204e+07
l_160	8.56236e+06	1.3164e+07	1.54076e+07	1.73988e+07	1.89945e+07	1.16024e+07	1.25622e+07	1.3033e+07	9.62957e+06	1.29008e+07	1.01401e+07	1.80403e+07	1.33764e+07	1.30271e+07	1.5904e+07	1.58984e+07	1.17606e+07	1.6065e+07	1.70175e+07	1.65732e+07	1.70542e+07	2.14175e+07	9.97689e+06	1.07295e+07	1.25412e+07	1.50792e+07	1.42115e+07	1.79164e+07	1.41086e+07	2.58638e+07	2.29809e+07	1.69442e+07	2.80906e+07	2.91204e+07	2.43013e+07	2.23994e+07	2.82202e+07	2.32669e+07	2.03198e+07	1.86476e+07	2.30729e+07	1.73804e+07	2.80393e+07	2.26974e+07	2.17869e+07	2.86017e+07	1.50128e+07	3.20539e+07	2.00057e+07
l_161	241431	262767	412993	307259	487374	255215	301507	257885	195994	287665	256079	404459	312812	310983	362789	343011	324373	402114	499795	453817	436810	452505	363952	259966	307755	290005	377579	390556	354429	621517	550162	368893	645330	655614	514003	377134	566736	577873	531124	469458	519448	483571	654440	543074	516478	557900	407685	742664	647446
l_162	509787	811967	623273	617318	618380	772807	1.07467e+06	856704	1.16136e+06	1.46148e+06	893809	1.85007e+06	977339	890668	927346	837876	618413	1.35655e+06	1.09256e+06	1.67328e+06	1.33887e+06	2.33661e+06	919218	759534	1.32129e+06	1.50853e+06	1.27016e+06	997539	1.39594e+06	2.29131e+06	1.70614e+06	1.5783e+06	1.88081e+06	1.34042e+06	2.40817e+06	3.61848e+06	2.92551e+06	2.97808e+06	3.81374e+06	2.70541e+06	2.66554e+06	2.27856e+06	3.00899e+06	2.04142e+06	1.52191e+06	2.03885e+06	2.0077e+06	3.31193e+06	3.12074e+06
l_163	1.81944e+06	3.02909e+06	2.20003e+06	2.45436e+06	2.47541e+06	1.77668e+06	2.20247e+06	2.74296e+06	1.84103e+06	2.17628e+06	2.87748e+06	2.76366e+06	2.37024e+06	2.64899e+06	2.97683e+06	3.0686e+06	2.50026e+06	2.44335e+06	2.56765e+06	3.04229e+06	2.44306e+06	2.6042e+06	1.5166e+06	1.91965e+06	2.02169e+06	2.59961e+06	1.85317e+06	2.66042e+06	2.01791e+06	3.98803e+06	3.30053e+06	2.66426e+06	3.7347e+06	3.65336e+06	3.38733e+06	3.67579e+06	5.39507e+06	3.26654e+06	3.25852e+06	3.40247e+06	4.53165e+06	2.51689e+06	4.32147e+06	3.35756e+06	3.52421e+06	4.7618e+06	3.00174e+06	4.03138e+06	3.35618e+06
l_164	519773	367837	569142	290336	295891	455808	465225	393995	563829	564455	1.17454e+06	1.31548e+06	483211	855830	864618	302555	322293	556962	352459	673775	901342	1.02259e+06	462463	836356	547158	569328	490115	442979	330130	571787	741854	459246	921798	1.06695e+06	643121	1.24632e+06	2.05047e+06	714381	906938	1.37823e+06	1.4748e+06	1.17277e+06	1.3641e+06	1.31762e+06	700761	1.45543e+06	742923	1.07999e+06	1.59071e+06
l_165	734530	1.98663e+06	1.86938e+06	1.22084e+06	1.78215e+06	1.04138e+06	1.56469e+06	1.51721e+06	1.09592e+06	1.97377e+06	1.78583e+06	3.68305e+06	1.63787e+06	2.61252e+06	1.48332e+06	1.62184e+06	1.33382e+06	2.29178e+06	2.4776e+06	2.05079e+06	1.70253e+06	1.69872e+06	1.08862e+06	838312	1.2236e+06	921581	1.20164e+06	1.91114e+06	1.42322e+06	3.15144e+06	3.72285e+06	3.61659e+06	3.64506e+06	4.53105e+06	6.39892e+06	3.48338e+06	5.31439e+06	3.38871e+06	4.75938e+06	4.6022e+06	4.79509e+06	3.81745e+06	6.43012e+06	5.41602e+06	3.93283e+06	4.89861e+06	3.2044e+06	7.90468e+06	7.2541e+06
l_166	713063	1.72538e+06	864721	1.08517e+06	1.10475e+06	1.36571e+06	1.85491e+06	1.71721e+06	1.62561e+06	1.73151e+06	1.92137e+06	1.65435e+06	1.50369e+06	1.75117e+06	940334	1.46963e+06	1.07466e+06	1.49373e+06	1.91706e+06	1.75489e+06	2.78721e+06	2.6587e+06	1.25122e+06	2.02741e+06	1.53625e+06	2.05673e+06	1.58781e+06	1.60656e+06	1.50425e+06	984736	488954	559516	866351	580282	636472	804503	1.41462e+06	753379	979794	781537	937518	849885	941511	701469	693341	646316	611716	624836	694190
l_167	995135	914432	1.55987e+06	530648	745158	1.15988e+06	1.08664e+06	798218	1.0425e+06	1.67422e+06	3.21467e+06	4.01734e+06	1.45771e+06	2.20153e+06	950781	624727	836898	1.5003e+06	740533	1.73233e+06	1.55869e+06	2.36815e+06	1.21231e+06	1.9461e+06	1.49517e+06	1.47425e+06	1.00109e+06	1.18881e+06	738728	1.27403e+06	1.80823e+06	861564	2.21958e+06	2.78922e+06	1.6705e+06	2.29598e+06	8.78701e+06	2.10357e+06	3.63467e+06	3.43356e+06	3.46288e+06	3.22601e+06	4.3026e+06	3.24782e+06	2.48641e+06	3.6797e+06	2.2746e+06	2.61237e+06	4.48482e+06
l_168	3.56202e+06	6.30595e+06	6.31282e+06	8.28659e+06	7.98067e+06	5.58059e+06	4.82309e+06	5.54107e+06	4.65019e+06	5.1973e+06	5.07874e+06	1.37115e+07	6.26828e+06	6.86837e+06	4.81476e+06	6.63657e+06	4.78597e+06	5.79003e+06	6.7187e+06	8.12895e+06	9.53364e+06	1.02031e+07	4.64686e+06	6.17681e+06	5.0349e+06	7.12624e+06	5.98781e+06	7.89991e+06	5.77428e+06	2.18477e+07	2.11923e+07	1.44631e+07	2.14546e+07	2.38468e+07	2.01133e+07	1.89679e+07	2.47314e+07	1.65559e+07	1.92265e+07	1.49818e+07	2.27613e+07	1.56884e+07	2.47278e+07	1.89555e+07	1.73861e+07	2.68364e+07	1.25309e+07	2.51138e+07	2.14435e+07
l_169	2.21119e+06	4.30235e+06	4.0769e+06	6.04967e+06	5.30645e+06	3.91696e+06	3.99604e+06	3.54406e+06	3.10674e+06	3.37905e+06	3.40537e+06	8.72866e+06	4.61316e+06	4.37556e+06	4.74711e+06	4.63055e+06	3.37746e+06	3.92348e+06	4.2012e+06	5.02006e+06	6.22794e+06	6.98269e+06	2.89324e+06	4.29278e+06	3.54501e+06	4.55274e+06	4.01115e+06	5.15237e+06	3.69895e+06	1.24093e+07	1.13659e+07	8.75071e+06	1.38136e+07	1.39243e+07	1.27659e+07	1.14598e+07	1.54106e+07	9.28278e+06	1.11747e+07	1.02982e+07	1.29069e+07	9.33694e+06	1.52043e+07	1.16512e+07	1.00804e+07	1.51876e+07	7.78286e+06	1.27802e+07	1.19973e+07
l_170	218463	351493	437089	459788	509562	322813	396208	227435	195018	280624	229880	924770	332038	409651	417832	418037	262859	330357	343046	466934	314045	532437	285536	346899	263327	375540	268266	443493	333649	1.34591e+06	1.3665e+06	902264	1.49676e+06	1.56242e+06	1.13787e+06	1.08043e+06	1.50221e+06	1.12514e+06	1.26506e+06	1.2862e+06	1.37891e+06	1.13055e+06	1.49075e+06	1.27622e+06	1.23327e+06	1.56364e+06	940992	1.92787e+06	1.50098e+06
l_171	352708	405872	565720	377915	366390	417819	379124	339048	434458	455324	450366	698290	674054	524371	677782	416851	340159	413821	365063	525913	606051	687085	382138	472948	475155	513855	498656	457046	425961	335536	256968	229474	381116	385593	420499	358677	418656	289142	572915	352952	370016	539466	535195	370871	288803	267953	323677	306078	404302
l_172	1.1303e+06	1.89244e+06	1.79799e+06	3.05389e+06	2.61627e+06	1.82309e+06	1.78947e+06	2.67449e+06	3.00154e+06	3.56558e+06	3.57671e+06	3.61878e+06	1.92671e+06	2.28863e+06	2.0219e+06	2.8992e+06	1.7029e+06	3.3057e+06	2.44026e+06	4.20668e+06	3.82441e+06	2.93384e+06	1.87753e+06	2.18195e+06	2.12148e+06	1.81673e+06	3.04489e+06	2.41444e+06	2.19007e+06	5.40328e+06	4.71792e+06	3.54537e+06	2.33472e+06	5.14038e+06	6.5245e+06	4.7941e+06	5.28068e+06	6.58447e+06	8.41565e+06	4.84792e+06	6.27301e+06	4.20103e+06	6.46929e+06	4.86211e+06	4.43424e+06	4.52019e+06	3.39066e+06	6.89026e+06	6.02582e+06
l_173	1.27479e+06	2.16448e+06	2.15113e+06	3.24008e+06	3.0271e+06	1.88269e+06	2.10477e+06	2.09433e+06	1.54447e+06	956912	1.49052e+06	5.5287e+06	1.61686e+06	2.56815e+06	2.22811e+06	2.39235e+06	2.04632e+06	2.06366e+06	1.80122e+06	2.7394e+06	2.22914e+06	3.06608e+06	1.42328e+06	1.22803e+06	1.36744e+06	1.85059e+06	1.8878e+06	2.2568e+06	1.93865e+06	8.82381e+06	5.78646e+06	5.33838e+06	6.23543e+06	5.82943e+06	5.79791e+06	4.57403e+06	8.55399e+06	5.87917e+06	5.30753e+06	6.85914e+06	6.95505e+06	4.13059e+06	1.06206e+07	8.35721e+06	4.40688e+06	1.21123e+07	4.85093e+06	7.52507e+06	8.51419e+06
l_174	1.00742e+06	1.58482e+06	1.3154e+06	1.33317e+06	1.43534e+06	1.45041e+06	1.33453e+06	1.42114e+06	1.11199e+06	1.30068e+06	1.05612e+06	3.86408e+06	1.58939e+06	1.70878e+06	1.69828e+06	1.63952e+06	1.3811e+06	1.26364e+06	1.54341e+06	1.14794e+06	2.03536e+06	1.69812e+06	928575	1.5417e+06	1.30939e+06	1.42587e+06	1.39501e+06	1.75462e+06	1.31008e+06	3.84582e+06	3.69398e+06	4.10644e+06	3.9362e+06	4.13424e+06	4.24173e+06	4.91301e+06	4.41268e+06	5.85543e+06	5.00179e+06	4.77268e+06	4.9647e+06	4.73082e+06	5.74187e+06	4.86064e+06	2.90584e+06	4.26739e+06	3.25401e+06	5.47975e+06	3.8988e+06
l_175	636312	1.35327e+06	977064	1.31156e+06	972179	937603	1.31423e+06	1.21572e+06	1.16285e+06	1.51919e+06	1.64976e+06	1.23527e+06	1.51552e+06	1.19866e+06	1.31114e+06	1.40526e+06	1.00072e+06	1.53556e+06	2.04619e+06	2.16037e+06	1.69952e+06	2.23947e+06	1.06571e+06	903901	1.3697e+06	1.73207e+06	1.63002e+06	2.07885e+06	1.56614e+06	1.35785e+06	986096	977681	1.19702e+06	1.12412e+06	1.34437e+06	1.57814e+06	1.27453e+06	1.71249e+06	2.03412e+06	1.16325e+06	1.72834e+06	1.31341e+06	1.83006e+06	1.15568e+06	1.07455e+06	1.47522e+06	688490	2.2437e+06	1.9507e+06
l_176	303661	511688	425450	473582	490883	368179	466060	505718	419507	462840	702625	499839	487758	497488	544964	633333	520300	474884	558372	720658	552172	593293	250066	491512	430939	531488	476108	648462	510777	636537	468118	372818	555954	499908	522822	542849	891463	542422	578793	697606	813736	421691	724767	509457	488051	763069	459012	837372	706708
l_177	6.96068e+06	1.13124e+07	9.28988e+06	1.04717e+07	1.03215e+07	9.17333e+06	8.834e+06	1.08622e+07	9.26263e+06	1.00655e+07	1.39045e+07	1.13718e+07	1.03035e+07	1.13443e+07	1.19417e+07	1.22368e+07	1.10525e+07	1.08732e+07	1.28188e+07	1.34185e+07	1.02964e+07	1.28997e+07	7.57673e+06	9.88731e+06	8.31281e+06	1.207e+07	1.02944e+07	1.35684e+07	1.07395e+07	1.40257e+07	1.2045e+07	9.39338e+06	1.20419e+07	1.37808e+07	1.20872e+07	1.3022e+07	1.8141e+07	1.37691e+07	1.42555e+07	1.05108e+07	1.84799e+07	1.0632e+07	1.64488e+07	1.26303e+07	9.0304e+06	1.60547e+07	1.22351e+07	1.59434e+07	1.46555e+07
l_178	295799	553016	379721	424647	448291	570965	656961	521911	497187	616484	628486	818464	589834	505777	597339	499028	473210	664427	570133	1.00344e+06	822925	1.18435e+06	574452	526337	641616	766834	568425	727619	725779	1.04333e+06	950333	944661	974965	1.03231e+06	1.30582e+06	1.52905e+06	1.47393e+06	1.70096e+06	1.78454e+06	1.16416e+06	1.40545e+06	1.02466e+06	1.40455e+06	1.26509e+06	762988	1.10515e+06	1.06468e+06	1.63046e+06	1.65337e+06
l_179	411912	651779	548216	674594	655761	652521	628355	723000	500249	848802	781815	1.16536e+06	875986	609562	869111	693733	617130	834760	1.11623e+06	1.18892e+06	681962	772397	553033	476189	609975	576901	658073	797856	826528	1.62968e+06	1.42316e+06	1.21557e+06	1.50834e+06	1.30868e+06	2.14242e+06	1.60439e+06	1.6853e+06	1.81249e+06	2.09095e+06	1.8592e+06	1.77864e+06	1.57171e+06	1.93057e+06	1.67926e+06	1.66696e+06	1.27662e+06	969306	2.65017e+06	2.52678e+06
l_180	351524	520757	502587	500429	466566	677933	612115	602950	622949	673557	464831	795574	715202	421730	502465	464211	358642	668091	691644	929277	764061	910712	554032	603424	622758	726309	582284	764690	709718	642622	586320	448675	630611	649407	719025	827483	1.00746e+06	995789	1.19576e+06	807452	789121	662857	1.04174e+06	708660	433173	612948	494632	886047	812964
l_181	92996	169360	147474	206619	174264	151852	176150	172272	113266	214394	247422	328077	226883	199375	158366	210405	155602	196657	279183	316445	281524	402632	173525	188287	182386	247268	178055	244400	226713	378762	405959	218207	430669	364428	347353	421887	636936	471100	461445	489631	543723	353389	687491	526096	352886	461184	256086	782704	588857
l_182	68237.1	90233.4	508832	528183	494943	234380	270079	412338	369137	418807	910703	504801	454035	427919	368509	215808	165489	441635	453422	614521	446580	531924	352162	312059	262742	489890	205777	297583	274652	78771	50927.9	30572.5	445846	656248	635663	400156	605497	434776	617743	600221	946687	386630	681713	452512	194829	236681	184819	627067	471523
l_183	5.69932e+06	1.0151e+07	8.58832e+06	9.34239e+06	9.22516e+06	9.19424e+06	8.59688e+06	9.42393e+06	6.50145e+06	8.70243e+06	1.03534e+07	9.49214e+06	9.53e+06	1.03677e+07	9.52329e+06	8.96305e+06	7.57047e+06	9.33378e+06	9.95924e+06	1.03299e+07	1.02312e+07	1.09782e+07	7.04577e+06	8.00257e+06	8.53825e+06	9.56484e+06	7.3423e+06	9.20242e+06	8.15549e+06	1.19904e+07	1.08548e+07	7.34788e+06	1.03571e+07	1.2692e+07	1.2817e+07	9.79257e+06	1.25606e+07	1.07103e+07	1.27221e+07	1.05042e+07	1.08196e+07	7.47555e+06	1.35182e+07	8.7339e+06	8.61941e+06	1.33015e+07	7.68561e+06	1.20981e+07	1.04864e+07
l_184	3.05032e+06	5.12279e+06	4.35205e+06	4.84911e+06	4.88498e+06	4.65421e+06	4.49393e+06	4.81616e+06	3.77043e+06	4.50786e+06	5.39319e+06	5.01895e+06	5.41694e+06	5.53679e+06	4.85106e+06	4.51242e+06	4.37186e+06	4.80162e+06	4.95232e+06	5.19741e+06	4.66602e+06	5.90542e+06	3.4882e+06	4.40275e+06	4.32436e+06	4.92283e+06	3.84834e+06	4.87018e+06	4.13112e+06	6.00164e+06	5.13086e+06	3.69563e+06	4.80563e+06	6.63456e+06	6.3777e+06	4.98557e+06	5.96329e+06	5.48247e+06	6.38249e+06	5.17671e+06	5.18234e+06	3.44418e+06	6.61694e+06	4.27503e+06	3.90256e+06	6.67087e+06	4.11807e+06	5.28265e+06	5.07854e+06
l_185	450014	592315	713510	525660	655508	598213	666603	673066	467845	616899	715857	693523	661454	810422	677468	559661	623653	678794	757349	743911	664320	778444	658206	560153	628991	588372	659668	660961	632306	789722	833875	569490	742849	982711	858982	623606	912427	841386	928098	797052	735198	559991	1.02313e+06	642352	611929	830091	617017	811564	846251
l_186	1.45316e+06	2.25264e+06	1.77381e+06	3.85216e+06	3.03488e+06	3.33825e+06	2.11697e+06	2.85413e+06	3.18611e+06	3.86027e+06	2.34432e+06	1.16801e+06	2.36294e+06	1.89152e+06	1.98873e+06	3.42621e+06	2.02346e+06	2.8568e+06	4.52091e+06	4.24962e+06	2.00658e+06	3.09287e+06	1.83078e+06	2.38196e+06	2.2752e+06	3.27707e+06	2.97135e+06	2.50194e+06	3.36226e+06	6.46559e+06	5.60782e+06	3.277e+06	5.60029e+06	5.01376e+06	5.72648e+06	3.60254e+06	4.34439e+06	6.68466e+06	4.589e+06	2.79737e+06	4.07906e+06	2.19379e+06	5.88318e+06	5.06641e+06	4.87884e+06	6.55964e+06	3.94055e+06	5.31902e+06	4.36439e+06
l_187	18556.1	45126.1	50938.2	76335.6	53188.3	74595.9	65953.3	48178.8	67972.4	131294	132137	247290	93126.6	75034.6	60007.8	61494.1	53973.7	81827	86530.5	185861	109067	132725	50775.1	77191.4	72796.5	110433	83582.8	41329.5	94633.8	378307	592218	486688	275214	657894	632698	614494	683087	844936	946887	681398	790502	573746	654843	650650	388558	595061	566360	896011	987119
l_188	984550	1.86376e+06	1.67597e+06	1.71513e+06	1.99017e+06	1.89476e+06	1.83646e+06	1.96993e+06	1.27234e+06	1.64363e+06	1.96059e+06	979389	1.65995e+06	1.69466e+06	1.99013e+06	2.07087e+06	1.66521e+06	2.19571e+06	2.47433e+06	1.33937e+06	1.49366e+06	2.77651e+06	1.24769e+06	1.58303e+06	1.75595e+06	2.08425e+06	761121	1.88424e+06	2.02942e+06	1.75747e+06	1.03745e+06	811615	2.1828e+06	2.33434e+06	1.31911e+06	1.03489e+06	1.8659e+06	1.30776e+06	1.3619e+06	1.3791e+06	1.04861e+06	925305	1.88936e+06	1.11581e+06	1.43683e+06	2.88405e+06	802010	3.05251e+06	2.10999e+06
l_189	216346	385161	261649	270267	259719	263333	396799	331867	270646	426584	415767	687852	354752	312375	312432	334974	293799	386225	360617	587470	353782	684364	271524	276585	437793	441071	337684	337894	484336	1.02972e+06	861435	922434	875801	928372	1.30624e+06	1.44872e+06	1.35166e+06	1.43514e+06	1.70435e+06	1.22441e+06	1.30654e+06	939105	1.26091e+06	925918	809887	1.14956e+06	1.18167e+06	1.53194e+06	1.45432e+06
l_190	1.58094e+06	2.42964e+06	2.76313e+06	3.20099e+06	3.03279e+06	2.25695e+06	2.26372e+06	2.20571e+06	1.84813e+06	2.35288e+06	2.48619e+06	2.70114e+06	2.5944e+06	2.82734e+06	2.72409e+06	3.23473e+06	2.05589e+06	2.89134e+06	3.19319e+06	2.93483e+06	2.77788e+06	3.6933e+06	2.0881e+06	2.23568e+06	2.35345e+06	3.25969e+06	2.36653e+06	3.27687e+06	2.52679e+06	3.00089e+06	2.9676e+06	1.88315e+06	3.5111e+06	4.1265e+06	3.29217e+06	2.79695e+06	3.91086e+06	3.38852e+06	3.67795e+06	3.02131e+06	2.97082e+06	2.26308e+06	2.54409e+06	2.92626e+06	2.75715e+06	2.48185e+06	2.4849e+06	3.84938e+06	3.09872e+06
l_191	761712	1.24026e+06	1.41404e+06	1.67044e+06	1.5563e+06	1.0695e+06	1.06548e+06	1.14889e+06	914919	1.14012e+06	1.19532e+06	1.35182e+06	1.20852e+06	1.25301e+06	1.23503e+06	1.42743e+06	1.18549e+06	1.21278e+06	1.14527e+06	1.46781e+06	1.36726e+06	1.83773e+06	953018	1.04502e+06	1.10696e+06	1.57324e+06	896779	1.46709e+06	1.18029e+06	1.51659e+06	1.10669e+06	756295	1.26893e+06	2.12232e+06	1.56767e+06	1.29379e+06	1.86933e+06	1.72247e+06	1.24006e+06	1.46221e+06	1.05523e+06	1.0596e+06	1.33507e+06	1.3788e+06	1.20926e+06	1.34141e+06	1.25993e+06	1.71392e+06	1.64192e+06
l_192	2.71661e+06	4.27751e+06	3.89986e+06	5.57809e+06	4.14322e+06	4.60709e+06	5.04749e+06	4.72052e+06	5.3015e+06	7.08527e+06	6.94673e+06	7.03894e+06	5.9033e+06	5.624e+06	4.85514e+06	5.54568e+06	4.18031e+06	5.65329e+06	7.5072e+06	7.95189e+06	6.02654e+06	9.31881e+06	4.94726e+06	4.32559e+06	5.15668e+06	5.7363e+06	5.61938e+06	7.39699e+06	5.8529e+06	8.36833e+06	8.14635e+06	5.72634e+06	7.58219e+06	8.29329e+06	8.93865e+06	1.01765e+07	1.02436e+07	1.19309e+07	1.29453e+07	1.055e+07	1.16041e+07	7.74929e+06	1.27059e+07	9.65316e+06	7.46605e+06	1.03218e+07	7.2424e+06	1.57147e+07	1.38403e+07
l_193	165516	274251	267331	281018	281721	210161	277410	235218	161497	300607	349990	881473	332102	360167	222730	371142	294439	277643	382468	492359	491787	630133	293601	232338	291898	361669	177846	335496	304150	1.50435e+06	1.45474e+06	1.06802e+06	1.74059e+06	1.39041e+06	1.24289e+06	1.40266e+06	2.46826e+06	1.69665e+06	1.71342e+06	1.99005e+06	1.81438e+06	1.10667e+06	2.51014e+06	1.64356e+06	1.45204e+06	1.95095e+06	980969	3.04946e+06	2.12975e+06
l_194	609146	1.67152e+06	1.40894e+06	1.34044e+06	1.46007e+06	1.31267e+06	1.64001e+06	1.85472e+06	1.38568e+06	1.69998e+06	2.51925e+06	1.42808e+06	1.49276e+06	1.46721e+06	1.50447e+06	1.8791e+06	1.57829e+06	2.04166e+06	2.27561e+06	2.27229e+06	1.60313e+06	1.65116e+06	935784	1.82353e+06	1.22205e+06	1.16238e+06	1.83229e+06	2.1492e+06	1.34787e+06	1.50641e+06	1.66307e+06	1.25485e+06	1.15807e+06	1.68262e+06	1.97559e+06	1.10097e+06	1.80968e+06	2.16661e+06	1.58747e+06	1.74492e+06	2.01323e+06	1.38744e+06	1.64275e+06	1.67517e+06	1.47836e+06	1.84424e+06	1.20507e+06	2.34869e+06	1.91488e+06
l_195	972696	1.48315e+06	1.36499e+06	1.54056e+06	1.29221e+06	1.12125e+06	1.33293e+06	1.38238e+06	1.49412e+06	1.53299e+06	1.5976e+06	1.60153e+06	1.66956e+06	1.75217e+06	1.36805e+06	1.48414e+06	1.33407e+06	1.47054e+06	1.55854e+06	1.36748e+06	1.70496e+06	2.29081e+06	1.11513e+06	1.93351e+06	1.63282e+06	2.04841e+06	1.3478e+06	1.51938e+06	1.24045e+06	1.23206e+06	863260	661631	1.23486e+06	996244	1.2721e+06	1.25725e+06	1.59254e+06	1.19687e+06	1.36199e+06	1.57163e+06	1.4887e+06	1.06281e+06	1.04519e+06	1.07953e+06	1.03421e+06	1.10967e+06	1.06525e+06	878424	1.10269e+06
l_196	447087	412440	292776	329151	333802	355045	472840	456039	339888	505157	1.1839e+06	670688	595237	606330	387839	558841	437581	223632	560686	375579	484473	707579	465842	436796	577494	511068	343203	720169	655128	586393	386911	268403	594064	410161	582835	463414	1.03571e+06	571162	365307	626148	505031	658785	869364	543278	1.19872e+06	275191	668146	957217	434114
l_197	390072	1.09785e+06	1.13353e+06	3.85216e+06	1.33079e+06	3.33825e+06	568478	2.85413e+06	3.18611e+06	3.86027e+06	586062	766629	644478	381674	1.14278e+06	1.36456e+06	1.00954e+06	1.29116e+06	4.52091e+06	661019	987891	3.09287e+06	569116	619354	634146	3.27707e+06	2.97135e+06	1.49278e+06	790084	6.46559e+06	5.60782e+06	3.277e+06	3.27143e+06	5.01376e+06	865714	2.55452e+06	927890	6.68466e+06	3.16971e+06	1.86413e+06	3.27423e+06	1.3609e+06	731948	940935	4.87884e+06	6.55964e+06	992830	3.90934e+06	3.26911e+06
l_198	499615	871595	916944	852279	1.21959e+06	551083	600137	554732	414407	672419	735214	1.52938e+06	653709	976057	900477	958297	793186	703916	847182	710959	1.0067e+06	1.11246e+06	604635	597099	691765	887285	588124	800987	461985	1.7636e+06	2.20423e+06	1.25641e+06	2.06668e+06	2.39363e+06	1.88728e+06	1.43973e+06	1.88968e+06	1.42551e+06	1.47185e+06	1.83878e+06	1.97315e+06	1.61499e+06	2.50212e+06	1.64023e+06	1.67113e+06	2.3642e+06	1.71311e+06	2.08274e+06	1.97137e+06
l_199	353303	607370	701790	795304	743558	405603	454235	358582	295348	378103	530570	1.08168e+06	650029	653456	616303	671553	555273	469821	609895	562764	685978	809590	340852	448343	424208	638668	447092	662039	410196	1.26827e+06	1.29375e+06	826334	1.5669e+06	1.46616e+06	1.36755e+06	1.05005e+06	1.33552e+06	1.02369e+06	1.04438e+06	1.34912e+06	1.08081e+06	968861	1.43301e+06	1.05861e+06	1.06121e+06	1.26242e+06	1.09677e+06	1.21922e+06	1.2781e+06
l_200	465456	562262	589228	643996	535376	377405	506667	499651	455503	404203	635202	635670	482423	581787	872145	604940	529890	644091	546736	526706	472013	492622	292526	369564	367158	553763	519503	613195	605521	553710	499376	383046	651490	636655	634375	628662	669538	551428	528610	633663	651114	488821	621332	516847	559732	605074	524908	1.03988e+06	602541
l_201	1.82539e+06	3.36443e+06	2.30025e+06	3.55724e+06	3.28907e+06	2.33367e+06	2.85982e+06	2.75346e+06	2.07426e+06	2.82292e+06	2.59172e+06	3.78315e+06	2.38723e+06	3.27597e+06	2.5341e+06	3.09731e+06	2.71936e+06	2.45662e+06	3.34547e+06	3.43238e+06	4.13743e+06	4.91924e+06	2.58861e+06	2.50743e+06	2.50161e+06	3.34883e+06	2.99306e+06	3.83261e+06	3.41909e+06	4.03202e+06	5.8819e+06	4.04902e+06	5.20134e+06	5.70854e+06	5.31625e+06	4.84541e+06	6.31555e+06	4.52455e+06	4.54785e+06	6.56535e+06	5.18864e+06	3.88615e+06	6.62545e+06	5.09029e+06	4.85052e+06	6.65027e+06	3.78062e+06	6.79544e+06	5.76185e+06
l_202	967317	1.73088e+06	1.15856e+06	1.74557e+06	1.66366e+06	1.12544e+06	1.3654e+06	1.2421e+06	1.06579e+06	1.37813e+06	1.39451e+06	2.39083e+06	1.39145e+06	1.45879e+06	1.4877e+06	1.68429e+06	1.60251e+06	1.21815e+06	1.48901e+06	1.48092e+06	2.20796e+06	2.59124e+06	1.06032e+06	1.50155e+06	1.27941e+06	1.5711e+06	1.47828e+06	1.86022e+06	1.4787e+06	2.80142e+06	2.65532e+06	1.75778e+06	2.83357e+06	3.03877e+06	2.77854e+06	2.25982e+06	3.26529e+06	2.61122e+06	2.28161e+06	2.96245e+06	2.65382e+06	1.68822e+06	3.0574e+06	2.36714e+06	2.64511e+06	3.11246e+06	2.26795e+06	2.66114e+06	2.21999e+06
l_203	586084	768447	576123	603256	627816	399769	573882	648659	393971	542642	982575	639440	512983	667371	738261	788579	724288	530916	657612	698325	497133	577009	297783	472489	574808	667389	500232	700011	710499	750533	724071	576110	627936	755774	688129	618231	958721	756166	570069	886357	1.04623e+06	581963	787389	749266	843775	873593	745232	789825	719025
l_204	1.81002e+06	2.26225e+06	2.60219e+06	3.16321e+06	3.00066e+06	1.96565e+06	2.6196e+06	2.37659e+06	2.38242e+06	2.94625e+06	2.67228e+06	2.94605e+06	2.67661e+06	2.18657e+06	2.6359e+06	3.08852e+06	1.91894e+06	2.6674e+06	3.04246e+06	2.88124e+06	3.37811e+06	3.58276e+06	1.88162e+06	2.33827e+06	2.12362e+06	2.71548e+06	3.33318e+06	2.98158e+06	3.26516e+06	2.50988e+06	2.02954e+06	1.1547e+06	3.07293e+06	3.07394e+06	3.05535e+06	2.16235e+06	2.23523e+06	2.29007e+06	2.66525e+06	1.35286e+06	1.96544e+06	1.857e+06	2.01611e+06	1.96546e+06	2.62879e+06	1.95198e+06	1.50149e+06	2.10253e+06	2.32257e+06
l_205	1.06255e+06	199225	1.1148e+06	474422	1.29717e+06	67832.5	128610	1.77336e+06	132689	205564	337759	1.04708e+06	308467	219264	1.76071e+06	442299	618792	234734	2.83846e+06	1.82816e+06	726654	160611	417712	49963.4	701792	1.31399e+06	55884.7	651132	1.87031e+06	2.08494e+06	1.56803e+06	270087	380764	960244	855186	188980	485002	2.40491e+06	2.93092e+06	1.11032e+06	306934	1.51509e+06	1.1323e+06	444453	515077	1.7547e+06	2.17335e+06	2.77296e+06	3.00265e+06
l_206	9.6351e+06	1.58969e+07	1.34541e+07	1.58655e+07	1.45414e+07	1.02235e+07	1.71726e+07	1.32582e+07	1.33304e+07	1.32745e+07	2.0641e+07	1.89989e+07	1.6528e+07	1.47714e+07	1.6074e+07	1.36143e+07	1.22649e+07	1.72659e+07	1.40223e+07	1.7722e+07	2.07074e+07	1.80516e+07	9.94336e+06	1.55332e+07	1.01521e+07	1.09008e+07	1.47172e+07	1.43747e+07	1.18268e+07	1.98229e+07	1.9788e+07	1.33249e+07	2.12155e+07	2.33967e+07	2.50284e+07	2.01867e+07	2.32374e+07	2.16993e+07	2.41181e+07	2.22401e+07	2.37031e+07	1.69481e+07	2.37047e+07	1.97177e+07	1.78973e+07	2.06557e+07	1.5733e+07	2.53615e+07	2.22331e+07
l_207	502122	679719	511190	562252	568080	508868	877349	743279	500393	622894	868649	898254	598506	678910	635248	715955	777988	541847	679163	795460	752037	1.03402e+06	514359	653440	740511	880314	650815	772783	815908	1.3119e+06	1.10412e+06	877901	1.43241e+06	1.17384e+06	1.34756e+06	1.46458e+06	2.0236e+06	1.92673e+06	1.51894e+06	1.68016e+06	2.01999e+06	975154	1.62297e+06	1.48464e+06	1.35733e+06	1.54649e+06	1.46746e+06	1.4247e+06	1.11677e+06
l_208	4.13745e+06	6.31322e+06	4.71163e+06	5.62673e+06	4.96156e+06	3.88984e+06	6.52083e+06	5.95055e+06	3.63241e+06	4.9721e+06	7.33708e+06	6.43297e+06	4.8545e+06	6.13245e+06	6.4325e+06	6.79159e+06	6.28908e+06	5.52542e+06	5.6844e+06	6.21394e+06	6.44717e+06	6.6586e+06	4.2346e+06	5.49976e+06	5.29743e+06	6.80244e+06	4.98171e+06	6.54384e+06	5.83707e+06	8.29626e+06	7.39215e+06	5.84508e+06	8.46325e+06	7.86489e+06	8.0023e+06	8.5023e+06	1.1878e+07	8.64794e+06	8.09912e+06	9.41518e+06	1.06298e+07	6.19244e+06	9.20706e+06	8.10305e+06	8.81111e+06	1.03878e+07	8.5824e+06	8.33492e+06	7.9326e+06
l_209	572756	588173	483090	819531	546183	351332	1.0696e+06	672464	880176	926719	1.01361e+06	1.63951e+06	751607	580717	557239	845948	773026	1.19185e+06	1.31833e+06	2.43361e+06	1.32791e+06	1.3303e+06	724202	770053	730084	858590	836602	1.11659e+06	1.16774e+06	2.37097e+06	2.13354e+06	1.63338e+06	2.32708e+06	2.00051e+06	2.45635e+06	2.80073e+06	2.40547e+06	2.64728e+06	3.94417e+06	2.86753e+06	3.48735e+06	1.89505e+06	3.02996e+06	3.24675e+06	2.35697e+06	2.68622e+06	2.71629e+06	3.80273e+06	3.50074e+06
l_210	876626	1.92783e+06	1.46252e+06	1.98636e+06	1.76272e+06	1.81498e+06	2.24448e+06	2.59032e+06	1.25826e+06	2.54073e+06	2.76127e+06	3.08934e+06	2.52818e+06	1.31151e+06	1.03897e+06	1.44245e+06	1.5898e+06	2.89758e+06	2.72493e+06	3.54588e+06	2.67108e+06	1.58393e+06	2.21708e+06	1.60259e+06	1.27929e+06	3.24291e+06	2.26712e+06	2.82906e+06	2.89082e+06	2.59047e+06	2.46648e+06	1.71068e+06	2.86799e+06	2.93797e+06	3.13193e+06	2.95223e+06	3.69584e+06	3.82046e+06	4.44522e+06	3.28275e+06	3.83489e+06	2.22754e+06	3.21926e+06	3.52799e+06	2.6653e+06	2.95507e+06	2.03725e+06	3.34904e+06	3.80175e+06
l_211	264776	406863	273289	283847	497586	399703	378425	581916	339068	474530	432473	344288	593527	435856	382855	397238	520162	496962	534644	611910	594735	606712	347606	322374	917918	376398	526423	531280	586607	661776	571038	409553	744657	670721	771675	1.15202e+06	832841	992305	1.39077e+06	1.08466e+06	1.10299e+06	577583	935050	925929	567583	822599	594638	1.14379e+06	1.1005e+06
l_212	5.60561e+06	1.06427e+07	7.26856e+06	1.02659e+07	7.93859e+06	6.6129e+06	1.04485e+07	1.26573e+07	7.68623e+06	1.18808e+07	1.40404e+07	1.50051e+07	1.11928e+07	1.02605e+07	8.7376e+06	9.19198e+06	9.21119e+06	1.27558e+07	1.31679e+07	2.81361e+07	1.17008e+07	1.45136e+07	8.67965e+06	8.09036e+06	9.11418e+06	9.5268e+06	8.52205e+06	1.09818e+07	9.09361e+06	1.31677e+07	1.60819e+07	9.96912e+06	1.63381e+07	2.26872e+07	2.57922e+07	1.87867e+07	2.44129e+07	2.14427e+07	2.87777e+07	2.29773e+07	2.60654e+07	1.55666e+07	2.27545e+07	3.38758e+07	1.91448e+07	1.87142e+07	1.4077e+07	3.08734e+07	3.19871e+07
l_213	1.07276e+07	1.92267e+07	1.38642e+07	4.79661e+06	1.53108e+07	1.26909e+07	2.54729e+07	7.92242e+06	1.79604e+07	2.20125e+07	2.87997e+07	2.59813e+07	2.12465e+07	1.0632e+07	1.61211e+07	2.01104e+07	1.75422e+07	4.04971e+07	2.70028e+07	4.12784e+07	1.03564e+07	1.79427e+07	1.59486e+07	9.97157e+06	7.62024e+06	1.11791e+07	1.29054e+07	8.10464e+06	7.72902e+06	2.65072e+07	2.91658e+07	9.34609e+06	2.96966e+07	3.32015e+07	3.96324e+07	2.9007e+07	4.00561e+07	4.05367e+07	5.07808e+07	3.59055e+07	4.39101e+07	2.29909e+07	3.9347e+07	4.28163e+07	2.984e+07	4.10878e+07	1.85949e+07	5.10225e+07	4.94423e+07
l_214	815914	1.7627e+06	1.45535e+06	1.03822e+06	1.44884e+06	1.10259e+06	1.5687e+06	1.40129e+06	1.04592e+06	1.40913e+06	2.06986e+06	1.27885e+06	1.47791e+06	1.60867e+06	1.14594e+06	1.58066e+06	1.62245e+06	1.98715e+06	1.9412e+06	2.09362e+06	1.6063e+06	1.4189e+06	1.47475e+06	1.15058e+06	1.3378e+06	938468	1.30454e+06	1.41305e+06	1.6412e+06	818332	1.03273e+06	737925	833598	947049	1.22964e+06	686762	1.07185e+06	1.10713e+06	1.02555e+06	1.06992e+06	1.13293e+06	919231	907268	1.39895e+06	1.12556e+06	1.63548e+06	930008	1.11014e+06	1.12329e+06
l_215	917606	2.16621e+06	1.07067e+06	2.23574e+06	1.18869e+06	1.54479e+06	1.42969e+06	1.15398e+06	1.52297e+06	1.3883e+06	1.84186e+06	2.09313e+06	1.38526e+06	1.44299e+06	1.1916e+06	2.23665e+06	959442	2.18544e+06	1.74917e+06	2.11098e+06	1.18383e+06	1.74623e+06	867411	1.26181e+06	1.64603e+06	1.07113e+06	1.70541e+06	1.46056e+06	1.24454e+06	1.24534e+06	1.32482e+06	1.20034e+06	1.20082e+06	1.21976e+06	2.34572e+06	1.72145e+06	1.04859e+06	925228	1.34094e+06	1.4517e+06	1.78105e+06	989011	1.00184e+06	1.9216e+06	1.01548e+06	1.37121e+06	1.18073e+06	1.40542e+06	1.37101e+06
l_216	4.19798e+07	1.01655e+08	7.16144e+07	7.43421e+07	7.88277e+07	6.01138e+07	9.84249e+07	8.46275e+07	7.60998e+07	8.02978e+07	1.26696e+08	7.8651e+07	9.47866e+07	1.03171e+08	6.83834e+07	8.53662e+07	9.07285e+07	1.28586e+08	1.1174e+08	1.50092e+08	1.05612e+08	1.15802e+08	7.70049e+07	8.985e+07	7.25864e+07	6.34184e+07	8.57812e+07	1.04705e+08	9.33573e+07	5.0893e+07	6.07094e+07	3.53288e+07	4.93663e+07	6.7477e+07	8.18759e+07	5.50698e+07	7.09327e+07	7.01869e+07	6.74205e+07	6.42471e+07	8.61859e+07	4.9621e+07	6.16994e+07	8.31475e+07	4.61752e+07	7.82833e+07	4.20544e+07	7.81822e+07	7.903e+07
l_217	2.06553e+07	4.14596e+07	3.17772e+07	3.64073e+07	3.42662e+07	2.58646e+07	4.43794e+07	3.67383e+07	3.24953e+07	3.54089e+07	4.45161e+07	4.24741e+07	4.48185e+07	3.61743e+07	3.46025e+07	3.27863e+07	2.8824e+07	4.85054e+07	4.16476e+07	6.21909e+07	3.91363e+07	4.08466e+07	2.39736e+07	3.11765e+07	2.40183e+07	3.00433e+07	3.06387e+07	3.76126e+07	2.78684e+07	5.3092e+07	7.35792e+07	5.14866e+07	7.67739e+07	8.89765e+07	1.06176e+08	7.4635e+07	7.89715e+07	7.86431e+07	8.75971e+07	7.64108e+07	6.25848e+07	5.37454e+07	9.08455e+07	9.51717e+07	7.51771e+07	9.26046e+07	5.85371e+07	1.01418e+08	3.93325e+07
l_218	2.0526e+07	4.22679e+07	3.0835e+07	3.96678e+07	3.77132e+07	2.87202e+07	4.23194e+07	3.4224e+07	3.42685e+07	3.6334e+07	4.44625e+07	4.54007e+07	4.64096e+07	3.94536e+07	3.47527e+07	3.28676e+07	3.28401e+07	4.67681e+07	4.2486e+07	6.47397e+07	3.84893e+07	4.17332e+07	3.19575e+07	3.27322e+07	2.73108e+07	3.32376e+07	3.0709e+07	4.08623e+07	3.42095e+07	6.18247e+07	7.59264e+07	5.29927e+07	7.0729e+07	8.7802e+07	1.0646e+08	7.44302e+07	7.98894e+07	7.90835e+07	8.70373e+07	7.68528e+07	2.52643e+07	5.54685e+07	9.09865e+07	9.58777e+07	7.56429e+07	9.17217e+07	5.8439e+07	1.02054e+08	8.30094e+07
l_219	1.36233e+06	4.83842e+06	3.47397e+06	3.53503e+06	4.24668e+06	2.15274e+06	6.19815e+06	4.57006e+06	4.73399e+06	4.86428e+06	6.90145e+06	3.71902e+06	4.61728e+06	5.46548e+06	3.1478e+06	4.07887e+06	4.07569e+06	8.12038e+06	5.9928e+06	1.05074e+07	4.96139e+06	5.55204e+06	4.14544e+06	3.64228e+06	5.02215e+06	2.87317e+06	3.39718e+06	5.46345e+06	5.75615e+06	2.10691e+06	2.09419e+06	857190	1.51508e+07	1.47617e+07	4.21656e+06	2.47197e+06	2.36616e+06	3.08457e+06	3.6459e+06	3.29126e+06	3.28225e+06	1.9204e+06	2.755e+06	4.31766e+06	2.81602e+06	3.83503e+06	1.8736e+06	3.50616e+06	3.68109e+06
l_220	928416	1.13818e+06	1.02055e+06	1.54864e+06	1.37148e+06	902829	988064	991570	543399	801257	848480	2.63394e+06	1.20495e+06	1.209e+06	1.01754e+06	1.23523e+06	1.232e+06	980647	1.0753e+06	1.35518e+06	1.46819e+06	1.42308e+06	619893	1.00174e+06	836623	1.19446e+06	816217	1.10471e+06	674466	4.65976e+06	6.13641e+06	3.38015e+06	5.82067e+06	5.53255e+06	4.56448e+06	4.52803e+06	6.62344e+06	4.32413e+06	4.66505e+06	5.48881e+06	5.56512e+06	3.49925e+06	6.59677e+06	6.27552e+06	5.41294e+06	7.17301e+06	3.53578e+06	5.71728e+06	5.05561e+06
l_221	390476	968008	565227	799001	927989	539375	1.21738e+06	1.13701e+06	769278	991359	1.34393e+06	693688	1.26188e+06	1.15525e+06	731565	1.02334e+06	856066	1.7089e+06	1.33515e+06	2.50785e+06	1.10639e+06	1.46059e+06	1.02449e+06	693997	832039	834678	675033	1.33208e+06	1.06951e+06	827689	1.36527e+06	631396	843182	1.76022e+06	1.16731e+06	1.04675e+06	1.36249e+06	1.0663e+06	1.84278e+06	1.64882e+06	855622	633438	1.34952e+06	1.11943e+06	1.19259e+06	1.53047e+06	774819	1.17707e+06	1.31967e+06
l_222	1.7019e+06	2.2865e+06	2.06793e+06	3.16221e+06	3.13289e+06	1.91274e+06	2.05428e+06	2.12077e+06	1.58452e+06	1.62814e+06	1.29958e+06	6.50228e+06	2.3472e+06	2.80731e+06	2.05576e+06	2.55194e+06	2.15232e+06	2.41232e+06	2.60082e+06	2.92519e+06	3.57438e+06	3.13613e+06	1.79726e+06	1.92686e+06	1.61651e+06	2.19976e+06	1.63654e+06	1.92479e+06	1.96045e+06	9.39675e+06	1.22244e+07	7.26154e+06	1.24151e+07	1.23766e+07	1.03885e+07	8.98324e+06	1.40888e+07	8.95937e+06	1.07738e+07	1.20005e+07	1.23996e+07	8.26946e+06	1.39816e+07	1.27906e+07	1.19912e+07	1.44184e+07	8.30199e+06	1.35469e+07	1.29781e+07
l_223	25524.7	83991.3	42861.9	42339.8	68403.8	81082.4	109804	64453.5	115507	198354	90163	449954	111678	36776.6	42022.2	46239.3	60038.9	138495	135343	337429	291967	251855	42792.6	69274.1	169217	62200.8	140658	148667	60061.7	175481	141848	105326	132841	203893	289300	487745	723872	383246	826710	828538	637668	440748	417292	412966	186450	59462.6	272722	140659	253617
l_224	1.02134e+06	1.38954e+06	1.15146e+06	1.31005e+06	1.34955e+06	1.01214e+06	1.70423e+06	1.50091e+06	982929	1.29412e+06	1.85052e+06	1.77199e+06	1.63745e+06	1.4708e+06	1.92347e+06	1.67679e+06	1.46728e+06	1.69985e+06	1.52899e+06	2.20355e+06	1.28387e+06	1.94893e+06	1.21464e+06	1.36106e+06	1.43601e+06	1.97369e+06	1.24402e+06	1.55896e+06	1.16505e+06	1.34956e+06	1.54432e+06	1.0087e+06	1.46564e+06	1.59062e+06	1.59335e+06	1.70132e+06	1.57251e+06	1.65969e+06	1.8754e+06	1.9437e+06	1.71001e+06	1.28906e+06	2.12736e+06	2.00356e+06	1.78661e+06	1.85809e+06	1.76692e+06	1.50509e+06	1.3935e+06
l_225	2.3324e+06	1.98934e+06	2.30671e+06	1.77753e+06	2.67995e+06	2.02629e+06	2.50646e+06	1.5907e+06	2.0956e+06	2.25183e+06	2.13774e+06	1.71859e+06	2.45828e+06	2.08952e+06	2.29401e+06	2.52779e+06	2.14938e+06	2.50123e+06	2.30001e+06	1.81929e+06	1.98256e+06	2.59449e+06	2.46145e+06	2.47983e+06	2.42773e+06	2.65317e+06	2.54018e+06	2.34116e+06	2.36445e+06	1.40719e+06	1.46801e+06	1.45521e+06	1.71189e+06	1.81705e+06	1.5834e+06	1.13355e+06	1.70011e+06	1.53992e+06	1.59137e+06	1.74913e+06	1.5659e+06	1.67494e+06	1.79509e+06	1.57011e+06	1.39288e+06	1.41794e+06	1.50211e+06	1.50634e+06	1.39479e+06
l_226	1.34219e+06	1.65129e+06	1.62161e+06	1.30131e+06	1.48154e+06	1.55577e+06	1.53306e+06	1.05064e+06	1.07642e+06	1.81605e+06	1.69363e+06	1.22829e+06	1.48333e+06	1.59344e+06	1.14114e+06	1.5856e+06	1.27004e+06	1.43405e+06	1.76022e+06	1.46129e+06	1.67998e+06	2.31391e+06	1.54381e+06	1.61186e+06	1.96859e+06	1.81758e+06	1.78809e+06	1.43388e+06	1.41062e+06	702197	816564	569592	1.09436e+06	1.15223e+06	936980	1.06696e+06	1.23413e+06	886560	935594	1.07954e+06	851579	724565	1.13369e+06	706992	824223	1.1226e+06	663422	765330	870786
l_227	1.46338e+08	1.84764e+08	1.85838e+08	1.94159e+08	1.96133e+08	1.87257e+08	2.04063e+08	1.9845e+08	2.0222e+08	2.06461e+08	2.07848e+08	2.01098e+08	1.88368e+08	2.05916e+08	1.78764e+08	1.8907e+08	1.58383e+08	2.41162e+08	2.4676e+08	2.71898e+08	2.14649e+08	2.6542e+08	1.73698e+08	1.84375e+08	2.15728e+08	2.64789e+08	1.97155e+08	2.30119e+08	2.22377e+08	1.46428e+08	1.56196e+08	1.1064e+08	1.81799e+08	1.89196e+08	1.98722e+08	1.81831e+08	2.17195e+08	1.77248e+08	2.38128e+08	2.0006e+08	1.816e+08	1.58115e+08	2.04322e+08	2.00857e+08	1.50282e+08	1.7931e+08	1.30055e+08	2.19915e+08	1.92519e+08
l_228	674513	768272	1.2688e+06	1.14938e+06	1.17485e+06	1.26549e+06	1.01546e+06	1.432e+06	1.33421e+06	1.34082e+06	1.05498e+06	901097	1.15743e+06	1.21203e+06	921302	886959	741586	1.70432e+06	1.9168e+06	1.91413e+06	1.50767e+06	1.96974e+06	1.56095e+06	1.25989e+06	1.95693e+06	2.59754e+06	1.1829e+06	1.53376e+06	1.53481e+06	407332	425948	212323	682235	629597	528265	597754	614785	460261	668393	694103	401407	386421	532356	243312	399768	402303	286290	523700	382870
l_229	577716	972575	566123	768231	847496	657962	751710	726083	640496	1.04499e+06	835051	1.03989e+06	733807	658292	564915	773096	955125	855376	1.08332e+06	1.14956e+06	1.04927e+06	1.08072e+06	674987	848614	795421	922446	599780	811128	953277	1.04337e+06	1.49212e+06	902132	1.69042e+06	1.36075e+06	1.1557e+06	1.35085e+06	1.81869e+06	1.53747e+06	2.01597e+06	1.94951e+06	1.03589e+06	1.07513e+06	1.48922e+06	1.37378e+06	1.33339e+06	1.68864e+06	1.16576e+06	1.67792e+06	1.91326e+06
l_230	559281	929989	608913	721781	790663	584411	1.005e+06	755404	627190	1.11838e+06	790452	1.31528e+06	717058	661764	535096	754532	972826	854653	1.1067e+06	1.00017e+06	1.02082e+06	1.08794e+06	717235	929110	777653	739643	801114	812575	974173	1.30719e+06	1.59388e+06	983857	1.60582e+06	1.48693e+06	1.57049e+06	1.4827e+06	1.82607e+06	1.82442e+06	2.26191e+06	2.00405e+06	889133	1.23274e+06	1.74923e+06	1.68157e+06	1.46129e+06	1.70934e+06	1.24931e+06	1.99904e+06	1.59811e+06
l_231	819088	877684	2.87574e+06	658887	800319	1.47676e+06	571076	2.21118e+06	899866	2.94333e+06	809206	620448	772471	1.03558e+06	440893	1.1345e+06	841906	1.09095e+06	3.36028e+06	996316	1.09907e+06	742406	833226	771491	834642	475985	572486	1.0339e+06	3.71931e+06	906076	543850	475197	1.07938e+06	868311	450875	512108	726894	421595	179613	303465	591309	2.0504e+06	1.21322e+06	165813	365992	604304	172763	1.52438e+06	2.15614e+06
l_232	901161	1.30461e+06	1.06647e+06	1.63891e+06	1.31991e+06	1.41694e+06	2.04922e+06	1.83625e+06	1.75051e+06	2.01084e+06	2.16647e+06	2.44521e+06	1.99913e+06	1.87083e+06	1.5986e+06	1.17287e+06	1.17479e+06	2.25982e+06	2.23747e+06	3.23161e+06	2.2392e+06	2.93098e+06	1.54845e+06	1.73169e+06	2.01644e+06	2.94904e+06	1.96998e+06	2.15694e+06	2.35583e+06	1.6667e+06	1.53e+06	1.45431e+06	2.12491e+06	1.94448e+06	1.67606e+06	2.80382e+06	2.93218e+06	2.69281e+06	3.49845e+06	2.75645e+06	2.97365e+06	1.69246e+06	2.32305e+06	2.60538e+06	1.68295e+06	1.8341e+06	1.7236e+06	2.41547e+06	2.27449e+06
l_233	196374	288981	234563	338950	135213	120344	313967	112236	222647	171480	156457	990178	355897	205289	189210	199925	186917	305668	562020	487800	456145	450402	235768	87760.5	245400	174752	151636	263102	261242	928488	1.21644e+06	558068	1.46777e+06	1.17662e+06	1.36953e+06	800165	1.11808e+06	1.61532e+06	2.04889e+06	1.15257e+06	1.48575e+06	1.18007e+06	1.33521e+06	1.68823e+06	1.19037e+06	1.06221e+06	983326	762429	1.64643e+06
l_234	1.1606e+06	1.79741e+06	1.82711e+06	2.97605e+06	2.34256e+06	1.85577e+06	2.46555e+06	1.91041e+06	1.97209e+06	2.33427e+06	3.25945e+06	9.23638e+06	3.03631e+06	2.52693e+06	2.11605e+06	2.22598e+06	1.63383e+06	3.18908e+06	2.82448e+06	4.06615e+06	3.85237e+06	2.9601e+06	2.15137e+06	1.54729e+06	2.34078e+06	2.21922e+06	1.98086e+06	2.58406e+06	2.1509e+06	9.21007e+06	1.19003e+07	7.24822e+06	1.54729e+07	1.37858e+07	1.55034e+07	1.67323e+07	1.52835e+07	1.59158e+07	2.08066e+07	1.81309e+07	1.51296e+07	9.81195e+06	1.95133e+07	1.92049e+07	1.26976e+07	1.2837e+07	1.04164e+07	2.26131e+07	1.75546e+07
l_235	2.07406e+07	3.49446e+07	3.172e+07	4.91098e+07	3.27767e+07	2.69064e+07	3.85683e+07	3.29346e+07	2.99687e+07	3.98332e+07	5.18274e+07	1.28412e+08	4.47488e+07	4.34592e+07	3.25752e+07	2.18522e+07	2.87944e+07	4.65176e+07	4.2316e+07	5.46935e+07	5.26558e+07	5.95554e+07	3.30073e+07	2.84053e+07	2.96472e+07	3.53066e+07	2.05339e+07	3.94949e+07	3.561e+07	1.29852e+08	1.86846e+08	1.13162e+08	2.05957e+08	1.64273e+08	2.05693e+08	2.13801e+08	2.37039e+08	2.13449e+08	2.50449e+08	2.43341e+08	2.31056e+08	1.33799e+08	2.60245e+08	2.32869e+08	1.61716e+08	1.6157e+08	1.43044e+08	2.50068e+08	2.36293e+08
l_236	695011	1.49219e+06	974340	1.60049e+06	1.52039e+06	892172	1.39728e+06	880237	1.12385e+06	1.34117e+06	1.50258e+06	2.86625e+06	1.09813e+06	1.1828e+06	1.12113e+06	1.31795e+06	1.03684e+06	1.53974e+06	1.40679e+06	1.93875e+06	1.45533e+06	1.68725e+06	594037	1.04952e+06	618494	1.08566e+06	1.27033e+06	1.60268e+06	1.47895e+06	3.21042e+06	4.65913e+06	3.47902e+06	4.65032e+06	3.48764e+06	6.4836e+06	6.5414e+06	4.57062e+06	4.14796e+06	5.24803e+06	4.5374e+06	5.82615e+06	3.22281e+06	4.49977e+06	5.42917e+06	3.59315e+06	4.65159e+06	3.85049e+06	5.10958e+06	4.82335e+06
l_237	317311	361443	384417	422843	499135	222575	490476	215430	292792	474115	473422	1.33817e+06	484035	355265	368815	338849	364097	494094	487422	645347	513608	564182	391567	300376	292832	242821	462869	373951	354540	2.05534e+06	2.18121e+06	1.73685e+06	2.23281e+06	2.03144e+06	2.17178e+06	1.7946e+06	1.8302e+06	2.61721e+06	2.72001e+06	2.52498e+06	2.44962e+06	2.30851e+06	3.00595e+06	2.70169e+06	2.06693e+06	1.76564e+06	2.28183e+06	3.00224e+06	3.22474e+06
l_238	1.13668e+06	1.44075e+06	1.38219e+06	2.37365e+06	2.10821e+06	1.17014e+06	1.74794e+06	1.43764e+06	1.52277e+06	2.10983e+06	2.1005e+06	5.60973e+06	1.95321e+06	1.88413e+06	1.67213e+06	1.61576e+06	1.73118e+06	2.53436e+06	2.04224e+06	2.48239e+06	2.42766e+06	2.50485e+06	1.81755e+06	1.06026e+06	1.2069e+06	1.12578e+06	1.53886e+06	1.81131e+06	1.38579e+06	8.55116e+06	1.00469e+07	1.0051e+07	1.07339e+07	9.70182e+06	1.13158e+07	1.06134e+07	1.04195e+07	1.3049e+07	1.29488e+07	1.40635e+07	1.23602e+07	1.07246e+07	1.47397e+07	1.37569e+07	1.04589e+07	9.94042e+06	1.07965e+07	1.39311e+07	1.41904e+07
l_239	1.06579e+06	2.19445e+06	2.13201e+06	2.52391e+06	2.47393e+06	1.88296e+06	3.23906e+06	2.64876e+06	2.07302e+06	2.35485e+06	3.65491e+06	2.35275e+06	2.91379e+06	2.49618e+06	2.4252e+06	3.27251e+06	2.02025e+06	4.1133e+06	3.62203e+06	5.72272e+06	3.11694e+06	4.87484e+06	2.31208e+06	2.41027e+06	2.25955e+06	2.89969e+06	3.07312e+06	3.86631e+06	3.14441e+06	975736	1.52873e+06	927811	1.52954e+06	1.61507e+06	2.44777e+06	1.57531e+06	1.72241e+06	1.60724e+06	1.76699e+06	1.78787e+06	2.01921e+06	1.7402e+06	1.27541e+06	1.9624e+06	1.32368e+06	1.43152e+06	1.33041e+06	1.90043e+06	2.0518e+06
l_240	1.85227e+06	1.91072e+06	2.43363e+06	3.14527e+06	2.42705e+06	1.77545e+06	2.51629e+06	1.59179e+06	1.40931e+06	1.59055e+06	2.27157e+06	2.00507e+06	2.01072e+06	1.81756e+06	2.05513e+06	1.96189e+06	1.73728e+06	2.93872e+06	1.85697e+06	2.34273e+06	1.7478e+06	2.05433e+06	862134	1.78e+06	1.04977e+06	1.81874e+06	2.74869e+06	2.47315e+06	1.35646e+06	1.28553e+06	1.66611e+06	925005	1.59681e+06	1.92557e+06	1.52809e+06	1.54503e+06	1.42549e+06	1.40609e+06	2.71226e+06	1.74205e+06	1.57045e+06	1.3294e+06	1.42644e+06	1.61652e+06	1.5312e+06	1.23136e+06	1.23969e+06	2.1784e+06	2.43536e+06
[truncated: 673 more rows]
[truncated: 10 more columns]

## Sheet: 4 mature abundances
metabolite_index	1727_27_RBG	1727_28_RBG	1727_29_RBG	1728_27_RBG	1728_28_RBG	1728_30_RBG	1731_30_RBG	1731_31_RBG	1731_32_RBG	1732_27_RBG	1732_28_RBG	1732_29_RBG	1735_29_RBG	1735_30_RBG	1735_31_RBG	1741_26_RBG	1741_27_RBG	1741_28_RBG	1742_32_RBG	1742_33_RBG	1742_34_RBG	1743_31_RBG	1743_32_RBG	1743_33_RBG	1746_30_RBG	1746_31_RBG	1746_32_RBG	1748_29_RBG	1748_30_RBG	1748_31_RBG	1754_30_RBG	1754_31_RBG	1754_32_RBG
[truncated: 1,104 more rows]

[truncated: 5 more sheets: 5 young RSDs, 6 mature RSDs, 7 young metabolite metadata, 8 mature metabolite metadata, 9 modeling results]
